# Supplementary material for: (Benzoato-κ2 O,O′)(quinoline-2-carboxyl­ato-κ2 N,O)(quinoline-2-carboxylic acid-κ2 N,O)copper(II)
Source: Acta Crystallogr Sect E Struct Rep Online. 2008 May 21;64(Pt 6):m829–30. doi: 10.1107/S1600536808014268 (PMC2961369; doi:10.1107/S1600536808014268)
Supplement: Supplementary file 2 [file e-64-0m829-Isup2.hkl]

# 
# h,k,l, Fc-squared, Fo-squared, sigma(Fo-squared) and status flag 
# 
data_I
_shelx_title ' jasC10b' 
_shelx_refln_list_code          4 
_shelx_F_calc_maximum      309.21 
_exptl_crystal_F_000      1084.00 
_reflns_d_resolution_high  0.7483 
 
loop_ 
 _symmetry_equiv_pos_as_xyz 
 'x, y, z' 
 '-x, y, -z+1/2' 
 'x+1/2, y+1/2, z' 
 '-x+1/2, y+1/2, -z+1/2' 
 '-x, -y, -z' 
 'x, -y, z-1/2' 
 '-x+1/2, -y+1/2, -z' 
 'x+1/2, -y+1/2, z-1/2' 
 
_cell_length_a    19.1140 
_cell_length_b    11.4665 
_cell_length_c    12.1885 
_cell_angle_alpha  90.000 
_cell_angle_beta  118.788 
_cell_angle_gamma  90.000 
 
_shelx_F_squared_multiplier     1.000 
 
loop_ 
 _refln_index_h 
 _refln_index_k 
 _refln_index_l 
 _refln_F_squared_calc 
 _refln_F_squared_meas 
 _refln_F_squared_sigma 
 _refln_observed_status 
   2   0   0    19902.13    22106.52     96.02 o 
   4   0   0    82473.18    84832.95    408.54 o 
   6   0   0    50139.25    51450.00    247.72 o 
   8   0   0    44716.89    45763.41    215.90 o 
  10   0   0    24528.55    24091.97    121.61 o 
  12   0   0     7497.36     7663.49     54.98 o 
  14   0   0     5299.91     5319.74     42.65 o 
  16   0   0     1334.69     1276.44     30.19 o 
  18   0   0     1127.00     1036.56     24.31 o 
  20   0   0      308.73      317.73     16.68 o 
  22   0   0      332.00      321.47     31.85 o 
   1   1   0     9142.33    10358.66     31.85 o 
   3   1   0     3312.89     3804.17     12.13 o 
   5   1   0    10842.92    12134.24     37.99 o 
   7   1   0      382.74      285.27      2.70 o 
   9   1   0     1292.75     1251.11      7.37 o 
  11   1   0      448.77      392.00      4.66 o 
  13   1   0      317.53      302.53      4.91 o 
  15   1   0       27.18       29.50      3.51 o 
  17   1   0       37.35       31.61      4.89 o 
  19   1   0       21.18       16.22      6.21 o 
  21   1   0       10.31       12.19      9.21 o 
   0   2   0    17042.94    16990.92     63.82 o 
   2   2   0      672.94      883.30      3.78 o 
   4   2   0     5795.80     5875.00     17.82 o 
   6   2   0    18904.53    19514.92     60.82 o 
   8   2   0      198.36      144.27      2.54 o 
  10   2   0      646.36      623.46      5.02 o 
  12   2   0      250.10      233.46      4.92 o 
  14   2   0      210.58      205.94      4.76 o 
  16   2   0      778.98      760.70      9.67 o 
  18   2   0       59.82       58.37      6.11 o 
  20   2   0      128.64      137.65      8.24 o 
  22   2   0        1.17       -4.10     12.65 o 
   1   3   0      101.21       66.27      1.30 o 
   3   3   0     4283.81     4271.28     14.24 o 
   5   3   0     1017.00      882.71      4.54 o 
   7   3   0    11773.76    12181.62     40.45 o 
   9   3   0      620.06      545.12      4.93 o 
  11   3   0     1162.88     1174.50      8.76 o 
  13   3   0      884.31      899.22      9.23 o 
  15   3   0     1010.16     1023.49     11.47 o 
  17   3   0     1446.51     1406.38     14.67 o 
  19   3   0      370.85      409.64     11.27 o 
  21   3   0       39.51       31.90      7.64 o 
   0   4   0      331.75      414.69      4.39 o 
   2   4   0     2600.51     2733.49     10.00 o 
   4   4   0     2205.95     2311.94      9.15 o 
   6   4   0     1035.66     1007.36      5.42 o 
   8   4   0     1940.65     2106.41     10.54 o 
  10   4   0       91.15      107.69      2.91 o 
  12   4   0       10.29        3.00      2.30 o 
  14   4   0       28.62       28.34      2.62 o 
  16   4   0      261.57      257.86      7.46 o 
  18   4   0       25.33       18.52      4.19 o 
  20   4   0       18.22       21.61      8.02 o 
   1   5   0     6683.30     6616.78     22.57 o 
   3   5   0     7706.29     7492.84     24.01 o 
   5   5   0     3010.01     2898.13     12.43 o 
   7   5   0     2036.52     1871.47     10.04 o 
   9   5   0     3781.78     3716.97     17.33 o 
  11   5   0     2027.88     1946.70     16.89 o 
  13   5   0     1064.18     1136.45     11.15 o 
  15   5   0       21.13       16.17      3.53 o 
  17   5   0     1172.32     1121.73     15.79 o 
  19   5   0      261.75      267.97      8.51 o 
  21   5   0       10.64       -6.88     14.88 o 
   0   6   0      116.23       74.69      2.93 o 
   2   6   0      507.76      442.33      4.59 o 
   4   6   0        9.24       17.31      1.67 o 
   6   6   0       44.09       52.04      2.10 o 
   8   6   0      409.29      401.01      5.69 o 
  10   6   0      870.01      844.49     11.40 o 
  12   6   0      282.14      316.17      6.35 o 
  14   6   0      538.56      512.33      8.06 o 
  16   6   0     1170.68     1148.71     12.57 o 
  18   6   0       27.58       35.00      5.80 o 
  20   6   0       25.06       10.84     12.08 o 
   1   7   0      995.52     1001.08      8.14 o 
   3   7   0     2103.82     2003.48     11.25 o 
   5   7   0     1124.54     1106.98      8.75 o 
   7   7   0      574.16      615.21      6.94 o 
   9   7   0        1.06        5.44      2.97 o 
  11   7   0      203.33      191.38      6.55 o 
  13   7   0      621.87      624.50      9.96 o 
  15   7   0       21.14       17.49      4.15 o 
  17   7   0       10.86       17.34      4.15 o 
  19   7   0        9.74        2.35     11.37 o 
   0   8   0     5545.71     5853.07     40.37 o 
   2   8   0     1317.15     1218.44     11.28 o 
   4   8   0     2546.35     2526.62     17.69 o 
   6   8   0     2070.44     2084.48     15.14 o 
   8   8   0      707.69      756.10     10.27 o 
  10   8   0     2113.71     2168.27     20.24 o 
  12   8   0     1369.10     1425.03     17.20 o 
  14   8   0      575.81      633.04     11.91 o 
  16   8   0      603.96      650.63     14.80 o 
  18   8   0      292.95      365.41     25.25 o 
   1   9   0     1628.49     1713.03     19.55 o 
   3   9   0      289.21      283.67      7.68 o 
   5   9   0      341.17      332.02      7.98 o 
   7   9   0      136.38      169.90      5.93 o 
   9   9   0      715.22      711.30     13.51 o 
  11   9   0      122.90      136.98      7.07 o 
  13   9   0      107.61       99.05      7.11 o 
  15   9   0      104.76      124.20      7.61 o 
  17   9   0       39.69       60.00     13.28 o 
   0  10   0      138.66       99.00     13.80 o 
   2  10   0      435.28      427.41     12.07 o 
   4  10   0      357.66      348.98     14.20 o 
   6  10   0     1329.59     1316.67     19.77 o 
   8  10   0       38.91       35.93      6.55 o 
  10  10   0      276.92      268.07     10.04 o 
  12  10   0      148.49      161.35      9.43 o 
  14  10   0      116.43      114.84     10.02 o 
  16  10   0       55.85       56.49     10.52 o 
   1  11   0     1266.93     1181.74     23.75 o 
   3  11   0      717.79      716.13     27.58 o 
   5  11   0      821.93      813.30     17.33 o 
   7  11   0     1525.78     1454.69     19.12 o 
   9  11   0      180.56      185.42     13.98 o 
  11  11   0      270.41      289.39     13.19 o 
  13  11   0      177.08      199.95     13.17 o 
  15  11   0      112.45      124.30     15.90 o 
   0  12   0      105.15       88.76     14.05 o 
   2  12   0        2.79       -4.72      7.73 o 
   4  12   0        4.37       -1.49      7.66 o 
   6  12   0       24.69       31.34      6.09 o 
   8  12   0      114.82       88.56     12.14 o 
  10  12   0        1.18        0.78      8.41 o 
  12  12   0        0.64       -3.19     13.86 o 
   1  13   0      174.42      220.54     14.09 o 
   3  13   0      169.13      184.56     13.08 o 
   5  13   0      318.47      356.89     15.86 o 
   7  13   0       58.51       46.53      6.66 o 
   9  13   0       65.96       91.17     13.67 o 
  11  13   0      109.94      133.57     20.13 o 
   0  14   0       89.25       87.92     19.15 o 
   2  14   0       95.69      112.33     12.64 o 
   4  14   0       66.16       50.18     14.41 o 
   6  14   0      138.26      123.55     12.40 o 
   8  14   0       25.10       27.76     16.81 o 
   1  15   0       11.30       12.53     12.56 o 
   3  15   0       21.66       21.24     14.43 o 
 -23   1   1      144.89      134.57     21.06 o 
 -21   1   1       28.94       22.53      7.52 o 
 -19   1   1      563.54      579.55     17.01 o 
 -17   1   1      987.49      945.99     16.30 o 
 -15   1   1      759.69      798.68      9.22 o 
 -13   1   1     2047.25     2037.64     12.36 o 
 -11   1   1     2643.26     2769.28     12.58 o 
  -9   1   1     3814.26     3836.12     15.42 o 
  -7   1   1    12274.54    12519.75     38.68 o 
  -5   1   1     1931.41     1977.08      6.75 o 
  -3   1   1       75.78       98.32      1.45 o 
  -1   1   1    53671.72    55645.41    172.55 o 
   1   1   1     2513.32     2763.80      9.66 o 
   3   1   1      660.48      582.60      4.71 o 
   5   1   1      777.14      647.39      4.64 o 
   7   1   1    15626.05    16903.80     66.56 o 
   9   1   1      304.42      190.73      3.66 o 
  11   1   1     1713.92     1768.99     11.79 o 
  13   1   1      681.57      711.78      7.89 o 
  15   1   1      632.24      582.81      8.80 o 
  17   1   1      262.94      263.94      8.23 o 
  19   1   1      138.01      131.19      7.46 o 
  21   1   1       77.99       64.38     14.30 o 
 -22   2   1      118.77      108.47     12.18 o 
 -20   2   1      202.24      175.85      9.57 o 
 -18   2   1      504.94      500.52      9.72 o 
 -16   2   1     2900.80     2816.51     21.56 o 
 -14   2   1      508.51      547.02      7.69 o 
 -12   2   1     2332.14     2439.97     12.03 o 
 -10   2   1     2582.75     2420.88     11.25 o 
  -8   2   1     9073.44     9929.39     33.30 o 
  -6   2   1     1600.00     1468.00      6.09 o 
  -4   2   1     4606.46     4592.07     13.74 o 
  -2   2   1    13868.95    14840.86     38.41 o 
   0   2   1    34578.38    34902.21    106.90 o 
   2   2   1      345.40      528.14      3.18 o 
   4   2   1     1855.44     1732.73      7.78 o 
   6   2   1    10582.82    10790.11     38.28 o 
   8   2   1     3442.82     3585.38     16.94 o 
  10   2   1     1603.13     1549.77      9.77 o 
  12   2   1     1598.86     1471.05      9.85 o 
  14   2   1      309.50      326.91      6.23 o 
  16   2   1      561.94      526.27     10.03 o 
  18   2   1      155.55      168.06      7.08 o 
  20   2   1       70.45       86.34      9.64 o 
 -21   3   1       59.46       73.15     10.13 o 
 -19   3   1        2.53       -2.13      4.16 o 
 -17   3   1       67.42       65.76      5.04 o 
 -15   3   1     1102.77     1057.72     11.12 o 
 -13   3   1      391.69      400.03      5.56 o 
 -11   3   1        3.41        2.42      1.55 o 
  -9   3   1     1806.44     2074.66      9.48 o 
  -7   3   1      295.07      334.71      3.05 o 
  -5   3   1     2560.86     2807.18      9.67 o 
  -3   3   1      916.33     1001.51      5.03 o 
  -1   3   1    22288.21    24653.05     66.32 o 
   1   3   1    11019.42    12051.97     37.72 o 
   3   3   1     1730.71     1946.95      7.91 o 
   5   3   1      221.19      193.76      2.62 o 
   7   3   1       28.20       17.66      1.42 o 
   9   3   1      186.43      178.61      3.30 o 
  11   3   1      181.92      180.26      3.96 o 
  13   3   1       34.92       47.71      3.14 o 
  15   3   1      695.19      665.07      8.54 o 
  17   3   1       45.84       51.77      5.31 o 
  19   3   1      118.32       92.88      6.50 o 
  21   3   1        0.91      -12.13     12.13 o 
 -22   4   1       17.57        5.83     11.89 o 
 -20   4   1      228.22      256.99      9.59 o 
 -18   4   1      326.54      320.84      9.68 o 
 -16   4   1      563.08      536.66      8.11 o 
 -14   4   1      111.49       89.99      3.94 o 
 -12   4   1     1902.93     1931.98     12.26 o 
 -10   4   1     1649.77     1430.20     10.19 o 
  -8   4   1     1089.95     1057.48      6.28 o 
  -6   4   1     1697.96     1582.41      7.34 o 
  -4   4   1       75.77       61.85      1.61 o 
  -2   4   1       24.74       36.84      1.76 o 
   0   4   1     6714.14     6447.24     21.80 o 
   2   4   1     1336.18     1051.35      5.37 o 
   4   4   1     2615.32     2229.76      9.16 o 
   6   4   1     3272.19     3081.58     12.99 o 
   8   4   1     1949.84     1901.88     10.06 o 
  10   4   1     1676.49     1609.57     10.00 o 
  12   4   1      835.08      857.12      7.76 o 
  14   4   1      398.93      448.44      7.47 o 
  16   4   1     1871.38     1819.84     23.80 o 
  18   4   1      418.63      473.44     10.52 o 
  20   4   1       25.01       23.01      9.36 o 
 -21   5   1       20.85       31.65     12.62 o 
 -19   5   1       22.20       16.96      5.55 o 
 -17   5   1      639.10      598.08     10.16 o 
 -15   5   1        2.29        2.96      3.32 o 
 -13   5   1      198.35      195.25      5.46 o 
 -11   5   1     1107.82     1097.71      9.95 o 
  -9   5   1     6761.23     6721.43     26.41 o 
  -7   5   1     1751.38     1629.42      8.96 o 
  -5   5   1     1672.03     1826.18      8.30 o 
  -3   5   1     4644.84     5190.66     18.81 o 
  -1   5   1     5354.10     5919.20     19.99 o 
   1   5   1     6099.36     6253.37     20.05 o 
   3   5   1     2328.42     2194.57      9.08 o 
   5   5   1     3211.48     3196.61     13.10 o 
   7   5   1      820.74      914.46      6.23 o 
   9   5   1      904.12      907.46      8.06 o 
  11   5   1      191.49      191.42      4.04 o 
  13   5   1       21.42       14.28      2.58 o 
  15   5   1      896.43      915.65     15.24 o 
  17   5   1       83.53       87.61      4.96 o 
  19   5   1       69.94       62.99     12.44 o 
 -20   6   1       68.42       57.38      9.65 o 
 -18   6   1      254.29      287.39      7.27 o 
 -16   6   1      406.15      386.57      8.65 o 
 -14   6   1      833.88      841.68     11.13 o 
 -12   6   1     1271.09     1266.74     12.36 o 
 -10   6   1     2291.79     2321.81     15.91 o 
  -8   6   1      148.75      169.23      3.65 o 
  -6   6   1     9272.08     9604.61     32.87 o 
  -4   6   1     4615.31     4193.12     16.62 o 
  -2   6   1     8618.21     8566.02     29.31 o 
   0   6   1     2958.93     3091.04     12.57 o 
   2   6   1     3351.55     3669.03     16.19 o 
   4   6   1     3117.17     3322.54     14.28 o 
   6   6   1     1562.04     1545.27      9.32 o 
   8   6   1     1100.40     1042.38      9.73 o 
  10   6   1     1031.52     1053.36      8.96 o 
  12   6   1     1264.40     1361.33     11.39 o 
  14   6   1        4.96        5.30      2.94 o 
  16   6   1      203.73      183.99      6.22 o 
  18   6   1      109.39      102.21     10.10 o 
 -19   7   1      186.44      215.58     18.51 o 
 -17   7   1      562.78      603.63     10.83 o 
 -15   7   1      203.98      221.12     12.10 o 
 -13   7   1      649.68      631.64     11.53 o 
 -11   7   1     1221.39     1201.19     12.87 o 
  -9   7   1     1458.92     1549.09     12.90 o 
  -7   7   1      805.63      848.84      9.39 o 
  -5   7   1     3665.36     3712.76     19.09 o 
  -3   7   1     2673.46     2461.87     12.90 o 
  -1   7   1     5849.95     6101.91     23.19 o 
   1   7   1     2004.68     2189.09     10.58 o 
   3   7   1     2689.35     2933.55     14.14 o 
   5   7   1     2039.54     1970.80     11.20 o 
   7   7   1     1583.43     1401.50     11.43 o 
   9   7   1     2595.04     2474.73     17.70 o 
  11   7   1     1192.43     1216.38     11.28 o 
  13   7   1      156.42      183.83      5.46 o 
  15   7   1      384.65      356.17      6.85 o 
  17   7   1      329.04      293.97     16.76 o 
  19   7   1       40.79       27.72     12.48 o 
 -18   8   1       16.39       12.59      9.11 o 
 -16   8   1       10.10       23.83      6.35 o 
 -14   8   1       14.63       14.30      6.08 o 
 -12   8   1        5.72       15.72      4.76 o 
 -10   8   1        6.09        7.35      2.90 o 
  -8   8   1      108.91       95.34      4.64 o 
  -6   8   1       56.37       64.97      4.24 o 
  -4   8   1       38.94       52.49      3.62 o 
  -2   8   1      158.87      242.54      5.05 o 
   0   8   1      318.01      346.14      5.79 o 
   2   8   1       86.23       67.45      3.31 o 
   4   8   1       11.20        6.56      2.61 o 
   6   8   1       94.81      148.67      5.16 o 
   8   8   1     1269.33     1132.24     12.77 o 
  10   8   1       12.40       21.67      3.61 o 
  12   8   1       15.37       29.03      4.01 o 
  14   8   1       42.80       32.65      4.10 o 
  16   8   1      286.70      249.94     10.29 o 
  18   8   1       10.32        1.49     11.33 o 
 -17   9   1      220.65      207.97     13.26 o 
 -15   9   1      514.96      480.72     14.33 o 
 -13   9   1      494.29      513.55     14.76 o 
 -11   9   1      700.62      710.14     14.41 o 
  -9   9   1      881.80      810.66     11.47 o 
  -7   9   1     1216.63     1121.25     13.89 o 
  -5   9   1     1231.78     1236.06     21.53 o 
  -3   9   1      996.51     1077.77     13.87 o 
  -1   9   1     2123.29     2240.85     20.10 o 
   1   9   1      837.06      784.79     12.51 o 
   3   9   1     1225.89     1127.53     14.38 o 
   5   9   1     2550.58     2725.93     20.63 o 
   7   9   1      427.46      514.20     11.24 o 
   9   9   1      603.51      656.04     12.53 o 
  11   9   1      826.24      791.29     16.56 o 
  13   9   1      614.49      638.70     11.88 o 
  15   9   1       56.66       77.92      9.25 o 
  17   9   1      283.47      318.17     19.56 o 
 -16  10   1      137.51      164.53     28.99 o 
 -14  10   1      150.58      158.40     17.31 o 
 -12  10   1      284.84      308.57     12.00 o 
 -10  10   1      349.16      335.78      9.04 o 
  -8  10   1      906.67      843.32     13.26 o 
  -6  10   1      609.84      551.78     11.91 o 
  -4  10   1      759.17      788.31     15.58 o 
  -2  10   1      767.44      817.65     21.78 o 
   0  10   1     2111.90     2069.16     30.22 o 
   2  10   1      289.92      230.20     10.05 o 
   4  10   1      339.79      353.15     12.59 o 
   6  10   1      864.56     1043.20     31.87 o 
   8  10   1      249.86      289.15     11.62 o 
  10  10   1      238.79      260.32     10.10 o 
  12  10   1      122.20      125.83      8.01 o 
  14  10   1       61.73       65.13      8.02 o 
  16  10   1       82.12      120.11     17.65 o 
 -15  11   1        6.40       14.06     10.65 o 
 -13  11   1        0.81       -7.70      8.35 o 
 -11  11   1        2.77        8.72      7.74 o 
  -9  11   1       60.32       40.07      5.66 o 
  -7  11   1        2.35        4.26      5.40 o 
  -5  11   1        1.40       -6.59      6.59 o 
  -3  11   1        7.15       -2.60      7.13 o 
  -1  11   1      286.34      267.91     26.52 o 
   1  11   1        1.11       14.96      9.93 o 
   3  11   1       11.88       -5.38      5.38 o 
   5  11   1       60.74       66.23      7.68 o 
   7  11   1      197.26      216.44     12.43 o 
   9  11   1        4.92       -3.94      6.38 o 
  11  11   1        4.24       10.17      7.15 o 
  13  11   1        7.54        1.80      7.97 o 
 -14  12   1      184.68      205.52     22.45 o 
 -12  12   1      313.02      298.47     15.85 o 
 -10  12   1      274.32      305.83     31.34 o 
  -8  12   1      452.19      445.60     20.25 o 
  -6  12   1      908.59      864.42     22.14 o 
  -4  12   1      511.99      432.54     17.08 o 
  -2  12   1      472.60      427.71     17.28 o 
   0  12   1      906.86      827.18     22.85 o 
   2  12   1      644.58      609.01     18.53 o 
   4  12   1      635.95      598.88     13.55 o 
   6  12   1      759.72      653.81     34.11 o 
   8  12   1       75.47       73.35     11.67 o 
  10  12   1      254.79      271.87     22.22 o 
  12  12   1      197.08      190.49     20.69 o 
 -11  13   1       88.93       90.46     12.58 o 
  -9  13   1      139.42      121.35      9.64 o 
  -7  13   1      218.19      192.54     13.09 o 
  -5  13   1       32.16       17.53      9.30 o 
  -3  13   1      107.08       98.11     12.73 o 
  -1  13   1      219.73      190.29     13.69 o 
   1  13   1      170.65      178.02     12.94 o 
   3  13   1      121.06      106.30     25.65 o 
   5  13   1      250.10      206.27     10.02 o 
   7  13   1      142.74      129.76     14.41 o 
   9  13   1       57.31       40.62     16.27 o 
  11  13   1       56.61       58.92     21.58 o 
  -8  14   1        1.37       -0.61     27.96 o 
  -6  14   1      316.61      331.24     22.14 o 
  -4  14   1      117.78      136.26     13.59 o 
  -2  14   1       76.22       97.60     14.02 o 
   0  14   1       89.43       93.98     12.21 o 
   2  14   1      155.23      143.43     12.89 o 
   4  14   1      126.36      147.39     12.87 o 
   6  14   1       61.63       62.03     20.64 o 
   8  14   1      107.74       94.70     25.52 o 
  -5  15   1      163.35      155.96     22.93 o 
  -3  15   1       98.51       92.60     15.00 o 
  -1  15   1       54.60       48.38     13.66 o 
   1  15   1      103.53      106.76     17.44 o 
   3  15   1       90.92      101.92     21.16 o 
 -22   0   2       60.53       32.99     10.59 o 
 -20   0   2     2102.46     2054.59     39.24 o 
 -18   0   2     3491.80     3179.23     59.12 o 
 -16   0   2     7629.29     7426.06     56.64 o 
 -14   0   2     4998.33     5022.87     31.23 o 
 -12   0   2    10013.77    10279.67     50.56 o 
 -10   0   2    22784.57    23927.20    104.50 o 
  -8   0   2    41732.30    43580.45    180.47 o 
  -6   0   2    64683.49    68030.57    242.71 o 
  -4   0   2    68037.54    70872.02    280.55 o 
  -2   0   2    25186.17    25334.72     92.11 o 
   0   0   2    24517.97    24251.96    120.42 o 
   2   0   2    15706.49    15722.71     92.08 o 
   4   0   2     4346.95     4191.40     26.64 o 
   6   0   2    31914.42    34115.62    205.04 o 
   8   0   2       15.27       28.24      4.29 o 
  10   0   2     1365.44     1334.50     16.05 o 
  12   0   2      740.16      728.28     10.90 o 
  14   0   2      179.47      194.46     12.74 o 
  16   0   2      989.39      985.69     17.79 o 
  18   0   2       47.36       49.34      6.68 o 
  20   0   2      115.32      119.40     21.78 o 
 -23   1   2        9.35       20.75      9.16 o 
 -21   1   2       18.08       16.52      8.01 o 
 -19   1   2       14.34       28.67      4.99 o 
 -17   1   2      813.29      818.49     11.81 o 
 -15   1   2        3.20       33.27      2.60 o 
 -13   1   2      377.75      362.61      4.43 o 
 -11   1   2      524.30      524.65      4.37 o 
  -9   1   2       28.55       52.55      1.64 o 
  -7   1   2      342.79      347.19      2.83 o 
  -5   1   2       60.17       67.70      1.40 o 
  -3   1   2      745.91      906.43      3.85 o 
  -1   1   2      118.91      176.51      1.52 o 
   1   1   2    15755.47    17694.56     63.91 o 
   3   1   2     1906.10     1967.12     10.23 o 
   5   1   2     3517.46     3628.35     17.18 o 
   7   1   2      254.39      307.50      3.52 o 
   9   1   2       63.89      106.45      2.84 o 
  11   1   2      152.67      116.48      3.22 o 
  13   1   2        9.64        8.13      2.37 o 
  15   1   2       53.54       60.17      4.06 o 
  17   1   2       18.44       14.18      3.95 o 
  19   1   2       29.26       36.18      7.90 o 
 -22   2   2       11.98       18.57      8.87 o 
 -20   2   2      110.19      110.52      6.74 o 
 -18   2   2      553.52      495.81     11.10 o 
 -16   2   2      405.62      410.70      5.52 o 
 -14   2   2     2081.81     2003.19     11.64 o 
 -12   2   2     1954.02     1848.21     10.08 o 
 -10   2   2     5923.61     5791.67     19.79 o 
  -8   2   2      652.88      575.77      3.83 o 
  -6   2   2      477.23      468.39      3.17 o 
  -4   2   2     9528.07     9473.69     26.38 o 
  -2   2   2      458.59      529.86      3.21 o 
   0   2   2    95609.31   100684.88    294.56 o 
   2   2   2      189.57      332.01      3.22 o 
   4   2   2      309.91      258.11      3.01 o 
   6   2   2     3491.76     3328.81     17.82 o 
   8   2   2     2965.97     2838.15     13.53 o 
  10   2   2     1307.77     1265.06      9.06 o 
  12   2   2      305.09      373.40      5.36 o 
  14   2   2      754.91      717.39      8.43 o 
  16   2   2      240.62      248.35      7.04 o 
  18   2   2      109.84      118.12      5.78 o 
  20   2   2        2.38       -1.72     11.85 o 
 -23   3   2      194.29      170.96     37.65 o 
 -21   3   2      123.11      121.81      7.70 o 
 -19   3   2      268.98      270.09     10.29 o 
 -17   3   2     1522.61     1550.23     14.40 o 
 -15   3   2      125.34      111.16      3.54 o 
 -13   3   2     2333.35     2352.50     12.69 o 
 -11   3   2     3697.12     3640.60     15.43 o 
  -9   3   2     3937.32     4109.60     14.29 o 
  -7   3   2       79.54       53.92      1.62 o 
  -5   3   2      107.82       93.66      1.99 o 
  -3   3   2     1897.24     1571.27      6.35 o 
  -1   3   2    72330.01    77047.16    218.47 o 
   1   3   2       86.94      283.00      4.81 o 
   3   3   2     5428.11     5487.54     18.95 o 
   5   3   2     5483.52     5487.18     20.75 o 
   7   3   2     7399.85     7469.23     30.06 o 
   9   3   2     5219.89     5294.55     26.08 o 
  11   3   2     1937.54     2030.38     12.50 o 
  13   3   2     1347.19     1439.52     11.73 o 
  15   3   2     1392.55     1373.93     21.05 o 
  17   3   2      611.62      623.85     19.52 o 
  19   3   2      232.13      254.76     22.33 o 
 -22   4   2       10.25       17.92     12.53 o 
 -20   4   2       25.44       17.27      6.29 o 
 -18   4   2        0.74        4.03      4.84 o 
 -16   4   2      673.40      687.79      9.96 o 
 -14   4   2      202.93      218.77      5.44 o 
 -12   4   2      855.45      846.73      7.24 o 
 -10   4   2     2584.01     2780.17     12.86 o 
  -8   4   2      893.37      966.71      6.09 o 
  -6   4   2     2331.32     2637.19      9.69 o 
  -4   4   2       34.49       32.44      1.38 o 
  -2   4   2    13128.02    13829.95     41.09 o 
   0   4   2     1187.00     1394.62      6.78 o 
   2   4   2      441.22      525.76      4.12 o 
   4   4   2      799.06      847.03      5.32 o 
   6   4   2       45.95       66.55      1.89 o 
   8   4   2      147.15      180.10      3.13 o 
  10   4   2       87.59       78.66      3.11 o 
  12   4   2      102.17       83.81      4.25 o 
  14   4   2      180.86      168.42      5.80 o 
  16   4   2        1.60        3.92      5.88 o 
  18   4   2        0.92       21.29     10.02 o 
 -21   5   2      170.99      148.30     17.30 o 
 -19   5   2      225.02      214.23      7.07 o 
 -17   5   2     1202.23     1202.49     16.38 o 
 -15   5   2      324.00      314.70      7.46 o 
 -13   5   2     2522.42     2504.24     16.79 o 
 -11   5   2     3589.64     3505.67     17.87 o 
  -9   5   2      414.99      348.14      4.00 o 
  -7   5   2    16908.35    17133.29     49.47 o 
  -5   5   2     4694.11     4861.28     17.34 o 
  -3   5   2     4077.82     3670.35     13.77 o 
  -1   5   2    12209.01    12681.74     41.56 o 
   1   5   2     3560.74     3426.88     14.20 o 
   3   5   2     8798.59     8680.31     29.00 o 
   5   5   2     3921.54     3747.76     15.22 o 
   7   5   2     3393.50     3416.72     15.72 o 
   9   5   2     1696.95     1695.36     10.48 o 
  11   5   2     1289.98     1263.78     10.13 o 
  13   5   2      951.62      928.18     11.54 o 
  15   5   2      839.26      822.55     16.93 o 
  17   5   2      307.97      328.90     14.87 o 
  19   5   2      101.74       82.52     16.64 o 
 -20   6   2       24.60       35.37      6.01 o 
 -18   6   2       99.76      101.82      6.51 o 
 -16   6   2       70.72       94.42      7.54 o 
 -14   6   2      100.39      100.34      5.36 o 
 -12   6   2      313.10      307.69      5.75 o 
 -10   6   2      895.55      866.27      8.09 o 
  -8   6   2     1118.86     1128.37      7.81 o 
  -6   6   2      619.95      525.51      4.85 o 
  -4   6   2     1876.54     1727.23      8.96 o 
  -2   6   2     1245.59     1151.57      7.14 o 
   0   6   2     6174.98     6627.08     23.62 o 
   2   6   2     1359.25     1254.70      7.33 o 
   4   6   2     2167.97     2100.66     10.51 o 
   6   6   2     2509.43     2480.85     12.38 o 
   8   6   2     1311.97     1294.67      8.76 o 
  10   6   2      603.65      591.62      6.39 o 
  12   6   2      502.52      485.87      7.47 o 
  14   6   2      583.58      573.75     11.62 o 
  16   6   2      415.35      415.33     12.88 o 
  18   6   2       67.42       74.01     18.08 o 
 -21   7   2        0.61      -11.66     12.06 o 
 -19   7   2       15.20        7.82      5.57 o 
 -17   7   2      103.49       77.39      7.99 o 
 -15   7   2      182.42      176.84      8.32 o 
 -13   7   2       68.44       69.91      5.91 o 
 -11   7   2      539.52      504.99      8.27 o 
  -9   7   2       21.09       29.48      3.22 o 
  -7   7   2     1379.57     1292.27     10.30 o 
  -5   7   2      558.55      551.67      6.11 o 
  -3   7   2     1051.81     1130.79      7.95 o 
  -1   7   2      159.68      149.76      3.25 o 
   1   7   2       24.73       85.26      2.54 o 
   3   7   2      183.40      196.82      3.34 o 
   5   7   2      345.63      384.86      5.52 o 
   7   7   2      166.29      164.87      5.76 o 
   9   7   2       96.44      112.99      3.64 o 
  11   7   2        9.30       15.56      2.87 o 
  13   7   2        0.35       -0.42      3.54 o 
  15   7   2      249.69      242.77     16.58 o 
  17   7   2       51.27       32.29     11.70 o 
 -20   8   2      245.25      257.94     19.50 o 
 -18   8   2      229.82      268.12     14.11 o 
 -16   8   2      691.79      704.26     16.63 o 
 -14   8   2      246.08      273.13     10.04 o 
 -12   8   2      647.52      681.75     10.37 o 
 -10   8   2     1004.58      971.59     15.35 o 
  -8   8   2     1237.68     1193.76     13.57 o 
  -6   8   2     1970.14     1973.98     17.21 o 
  -4   8   2     1952.13     1954.65     15.33 o 
  -2   8   2     3840.28     3998.03     24.67 o 
   0   8   2     1386.64     1276.31     12.62 o 
   2   8   2     2425.90     2297.65     18.61 o 
   4   8   2     1823.39     1796.86     16.20 o 
   6   8   2     4060.53     4024.86     24.76 o 
   8   8   2      982.98      989.01      9.89 o 
  10   8   2     1593.82     1588.27     13.87 o 
  12   8   2      826.83      859.54      9.72 o 
  14   8   2       24.46       22.01      4.61 o 
  16   8   2      701.19      673.34     37.39 o 
 -19   9   2       99.63      113.98     15.96 o 
 -17   9   2      160.85      136.16     14.04 o 
 -15   9   2       17.83       21.53      8.09 o 
 -13   9   2      157.52      164.11      9.56 o 
 -11   9   2      222.17      207.09      6.98 o 
  -9   9   2      215.47      208.07      6.80 o 
  -7   9   2      571.56      567.84      9.92 o 
  -5   9   2      276.06      296.64      8.30 o 
  -3   9   2      267.47      272.30      8.40 o 
  -1   9   2      502.81      466.42      8.99 o 
   1   9   2       39.83       18.45      4.25 o 
   3   9   2        2.37        2.84      3.06 o 
   5   9   2       27.71       45.49      4.15 o 
   7   9   2      726.29      658.21     10.64 o 
   9   9   2       15.76       19.39      4.30 o 
  11   9   2        6.60       10.15      3.96 o 
  13   9   2       56.26       47.98      5.88 o 
  15   9   2      221.95      221.22     17.62 o 
 -18  10   2       33.99       21.04     13.53 o 
 -16  10   2       57.84       54.71      9.66 o 
 -14  10   2      230.88      234.89     12.70 o 
 -12  10   2      124.34      127.34      5.84 o 
 -10  10   2      197.06      205.69      7.87 o 
  -8  10   2      189.24      205.00      9.37 o 
  -6  10   2      111.88      100.71      8.54 o 
  -4  10   2      269.92      258.79     11.80 o 
  -2  10   2      134.82      140.64      9.40 o 
   0  10   2      323.79      347.65     10.84 o 
   2  10   2      327.80      322.99      9.51 o 
   4  10   2      595.72      603.88     11.81 o 
   6  10   2       61.83       68.54      6.54 o 
   8  10   2       17.42       12.21      5.28 o 
  10  10   2      352.48      328.29     10.35 o 
  12  10   2      385.41      389.80     10.52 o 
  14  10   2        1.93       -2.79     12.22 o 
 -15  11   2      127.40       82.30     11.74 o 
 -13  11   2      489.64      457.30     21.42 o 
 -11  11   2      518.75      503.37     12.15 o 
  -9  11   2      649.55      643.84     15.73 o 
  -7  11   2      549.36      494.36     16.86 o 
  -5  11   2      642.21      622.11     23.58 o 
  -3  11   2      517.92      500.25     16.35 o 
  -1  11   2     1016.58     1002.54     22.52 o 
   1  11   2      528.95      533.90     17.14 o 
   3  11   2      360.61      371.67      9.98 o 
   5  11   2      612.42      669.13     17.01 o 
   7  11   2        3.95       12.28      6.61 o 
   9  11   2      282.72      319.52     12.67 o 
  11  11   2      129.56      151.29     11.09 o 
  13  11   2      107.13      105.15     14.93 o 
 -14  12   2       11.52       23.61     11.61 o 
 -12  12   2        6.86       -0.16     11.04 o 
 -10  12   2       69.71       54.57     10.19 o 
  -8  12   2        0.12       -3.09      7.67 o 
  -6  12   2       28.02       43.57      9.60 o 
  -4  12   2        0.74       -0.27      7.79 o 
  -2  12   2       82.48       62.75     11.26 o 
   0  12   2       18.15       19.23      8.19 o 
   2  12   2        1.39       -1.63      6.29 o 
   4  12   2       22.65       15.88      9.63 o 
   6  12   2        4.53       10.80     12.00 o 
   8  12   2       10.76        6.23      9.24 o 
  10  12   2        0.41        2.69     10.98 o 
  12  12   2        2.51       22.87     13.21 o 
 -13  13   2      126.26      165.69     21.56 o 
 -11  13   2      121.87      136.33     17.27 o 
  -9  13   2        1.86        5.45      8.70 o 
  -7  13   2      648.23      664.21     21.47 o 
  -5  13   2      247.55      278.75     16.65 o 
  -3  13   2      176.89      198.28     15.19 o 
  -1  13   2      161.21      157.32     13.80 o 
   1  13   2      415.63      411.68     17.69 o 
   3  13   2      226.51      242.87     10.74 o 
   5  13   2      224.99      236.14     16.66 o 
   7  13   2      125.79      126.98     13.92 o 
   9  13   2      137.27      170.18     21.18 o 
 -10  14   2       53.72       28.50     14.11 o 
  -8  14   2       47.89       54.26     13.55 o 
  -6  14   2      143.87      153.56     21.37 o 
  -4  14   2       98.12       94.52     14.18 o 
  -2  14   2       73.08       40.15     12.97 o 
   0  14   2      148.57      149.46     13.24 o 
   2  14   2       84.92       76.18     18.39 o 
   4  14   2      134.13      118.86     25.05 o 
   6  14   2       76.45       61.22     18.00 o 
  -5  15   2       31.30       45.63     22.35 o 
  -3  15   2        1.78       -3.04     11.37 o 
  -1  15   2        9.75        9.93     12.40 o 
   1  15   2       44.23       40.52     18.67 o 
 -23   1   3       48.14       51.89      9.82 o 
 -21   1   3      330.75      321.85     11.46 o 
 -19   1   3      588.63      646.40     10.05 o 
 -17   1   3     2987.98     2907.53     19.18 o 
 -15   1   3      399.56      351.63      4.49 o 
 -13   1   3     7003.47     6792.95     25.01 o 
 -11   1   3     4425.29     4360.72     16.05 o 
  -9   1   3     2335.06     2372.29      9.02 o 
  -7   1   3     7629.54     7195.94     19.65 o 
  -5   1   3     2075.26     1824.54      6.75 o 
  -3   1   3    10901.19    10624.99     28.00 o 
  -1   1   3     3269.05     3225.08     11.26 o 
   1   1   3     4714.80     4788.62     18.26 o 
   3   1   3     2107.21     2009.75     10.26 o 
   5   1   3     4781.95     4627.78     22.77 o 
   7   1   3     3422.90     3316.16     16.65 o 
   9   1   3      802.35      739.63      7.82 o 
  11   1   3      918.63      947.57      8.49 o 
  13   1   3      199.51      231.76      5.01 o 
  15   1   3     1358.97     1310.63     12.64 o 
  17   1   3      138.24      152.65      9.27 o 
  19   1   3       62.10       47.31     12.71 o 
 -24   2   3      132.55      126.02     16.20 o 
 -22   2   3        3.42        0.80      5.43 o 
 -20   2   3      416.03      437.01     14.09 o 
 -18   2   3      583.09      579.92      7.98 o 
 -16   2   3       45.37       76.95      3.91 o 
 -14   2   3       29.73       29.51      2.06 o 
 -12   2   3      864.04      946.76      6.57 o 
 -10   2   3     3695.50     3859.48     13.83 o 
  -8   2   3      674.94      823.89      5.06 o 
  -6   2   3      131.65      100.98      1.89 o 
  -4   2   3       56.54       36.31      1.63 o 
  -2   2   3     3736.14     4159.81     13.79 o 
   0   2   3      961.05     1119.71      5.20 o 
   2   2   3       63.99       72.08      1.70 o 
   4   2   3     1454.41     1275.99      9.32 o 
   6   2   3     2445.47     2337.84     13.01 o 
   8   2   3       34.01       16.91      2.31 o 
  10   2   3      404.63      404.29      7.90 o 
  12   2   3       33.45       51.79      3.77 o 
  14   2   3      226.18      240.18      7.31 o 
  16   2   3      284.50      271.35      9.65 o 
  18   2   3       92.70      101.67     19.61 o 
 -23   3   3       12.93       22.05     13.52 o 
 -21   3   3        5.26       13.48      7.17 o 
 -19   3   3       68.48       62.45      5.06 o 
 -17   3   3       15.87       19.87      3.49 o 
 -15   3   3      456.75      442.40      6.71 o 
 -13   3   3      397.12      398.73      4.89 o 
 -11   3   3      250.00      243.77      3.52 o 
  -9   3   3      761.20     1007.84      5.87 o 
  -7   3   3     8659.32     9299.06     26.52 o 
  -5   3   3     1114.53     1274.77      5.96 o 
  -3   3   3      376.29      390.60      2.97 o 
  -1   3   3    11795.83    12575.96     38.64 o 
   1   3   3     3970.34     4032.63     14.72 o 
   3   3   3     3190.98     3268.74     16.16 o 
   5   3   3       48.50       48.64      2.10 o 
   7   3   3     4625.31     4847.05     25.44 o 
   9   3   3      256.90      243.93      6.73 o 
  11   3   3      815.55      769.48      9.40 o 
  13   3   3      453.68      421.87      8.33 o 
  15   3   3       37.43       27.44      5.07 o 
  17   3   3       26.21       31.77     10.02 o 
  19   3   3        1.56       -4.49     11.33 o 
 -22   4   3       42.05       30.00      9.82 o 
 -20   4   3      266.97      251.26      7.87 o 
 -18   4   3      429.51      437.79      9.94 o 
 -16   4   3      631.66      619.72      8.49 o 
 -14   4   3     1798.30     1746.59     12.89 o 
 -12   4   3     1677.01     1653.24     10.07 o 
 -10   4   3     3238.51     3020.04     13.03 o 
  -8   4   3     1764.01     1499.97      7.43 o 
  -6   4   3     5821.92     5680.52     17.88 o 
  -4   4   3     3804.49     3361.65     12.83 o 
  -2   4   3    19577.88    20226.36     56.84 o 
   0   4   3    11318.32    11379.88     37.15 o 
   2   4   3     2036.71     1765.74      9.14 o 
   4   4   3     4003.92     3878.47     15.69 o 
   6   4   3     8011.79     8148.88     35.41 o 
   8   4   3     1931.97     1973.38     13.17 o 
  10   4   3     2301.86     2372.35     16.57 o 
  12   4   3     1775.88     1800.58     14.59 o 
  14   4   3      920.23      916.68     13.92 o 
  16   4   3      310.16      317.81     15.00 o 
  18   4   3      137.27      136.30     26.24 o 
 -23   5   3       38.24       26.83     15.50 o 
 -21   5   3       29.99       24.73      5.82 o 
 -19   5   3      296.98      298.72      9.55 o 
 -17   5   3      345.89      331.85     14.15 o 
 -15   5   3     1018.72      997.64     10.88 o 
 -13   5   3      964.43      965.20      9.89 o 
 -11   5   3     1763.64     1737.59     11.09 o 
  -9   5   3     3817.89     4140.11     16.55 o 
  -7   5   3      236.88      207.12      3.13 o 
  -5   5   3     4132.97     4350.04     15.46 o 
  -3   5   3     1742.29     1660.36      9.21 o 
  -1   5   3    19249.97    21305.93     65.37 o 
   1   5   3     1087.57     1136.63      6.93 o 
   3   5   3     2107.41     2296.18     10.97 o 
   5   5   3      945.83      964.89      7.35 o 
   7   5   3      865.66      871.29      7.68 o 
   9   5   3      241.50      289.80      4.59 o 
  11   5   3      450.18      496.24      9.95 o 
  13   5   3      377.02      372.26      7.23 o 
  15   5   3       72.92       89.51      7.18 o 
  17   5   3       36.83       48.75      9.61 o 
 -22   6   3      143.90      136.08     17.03 o 
 -20   6   3      238.35      224.53     10.58 o 
 -18   6   3      258.14      235.90     11.15 o 
 -16   6   3      507.44      473.69     13.13 o 
 -14   6   3      563.82      571.22      9.11 o 
 -12   6   3     1380.02     1363.20     14.13 o 
 -10   6   3      917.34      837.60      8.36 o 
  -8   6   3     3704.01     3594.38     16.93 o 
  -6   6   3     1677.46     1717.96      9.52 o 
  -4   6   3     1030.83     1116.32      7.92 o 
  -2   6   3      423.54      464.72      4.89 o 
   0   6   3     2234.25     2171.45     11.24 o 
   2   6   3      123.56       73.59      2.27 o 
   4   6   3     1314.68     1266.02      7.79 o 
   6   6   3      928.63      972.11      7.74 o 
   8   6   3       81.33       84.01      3.44 o 
  10   6   3      358.77      312.74      5.55 o 
  12   6   3       94.31       74.66      4.64 o 
  14   6   3       82.34       92.46      6.76 o 
  16   6   3      180.77      182.66     14.04 o 
 -21   7   3      141.65      137.99     16.42 o 
 -19   7   3      211.51      200.94     11.41 o 
 -17   7   3      331.09      324.16     15.12 o 
 -15   7   3      219.16      239.15      6.92 o 
 -13   7   3     1007.00     1067.08     14.38 o 
 -11   7   3     1058.02     1047.88     12.02 o 
  -9   7   3     2852.81     2840.37     19.25 o 
  -7   7   3     2880.28     2857.02     17.74 o 
  -5   7   3     1560.32     1620.81     12.22 o 
  -3   7   3     2095.65     2176.43     14.20 o 
  -1   7   3     7341.52     7623.23     35.39 o 
   1   7   3      566.50      413.74      5.04 o 
   3   7   3     1357.67     1214.27      9.40 o 
   5   7   3     3699.10     3727.90     19.34 o 
   7   7   3      919.58      960.65     10.76 o 
   9   7   3      331.85      292.96      8.79 o 
  11   7   3      195.57      175.47      6.92 o 
  13   7   3      123.67      125.58      9.34 o 
  15   7   3      279.76      291.79     14.68 o 
  17   7   3       52.45       79.59     12.61 o 
 -20   8   3       14.33       20.06      9.49 o 
 -18   8   3       66.81       54.83     10.40 o 
 -16   8   3       18.81       25.29      7.88 o 
 -14   8   3       26.43       38.33      4.92 o 
 -12   8   3      121.29      135.75      6.84 o 
 -10   8   3       66.51       84.52      4.53 o 
  -8   8   3      634.71      617.36     10.18 o 
  -6   8   3        3.84       -1.04      3.37 o 
  -4   8   3      582.04      603.89      8.85 o 
  -2   8   3      780.36      837.26      9.57 o 
   0   8   3      917.53      757.06      8.55 o 
   2   8   3      429.59      353.08      6.57 o 
   4   8   3      184.66      184.77      6.06 o 
   6   8   3     2466.44     2599.52     16.87 o 
   8   8   3      279.78      276.64      5.70 o 
  10   8   3      137.31      107.10      5.10 o 
  12   8   3       19.08       24.19      4.32 o 
  14   8   3      625.02      612.40     16.80 o 
  16   8   3       28.69       45.60     12.10 o 
 -19   9   3      150.75      157.39     17.64 o 
 -17   9   3      266.75      245.70     13.41 o 
 -15   9   3      219.96      213.57     11.04 o 
 -13   9   3      476.01      465.29     10.68 o 
 -11   9   3      488.97      496.23     10.68 o 
  -9   9   3      400.85      399.99      9.97 o 
  -7   9   3     1177.57     1215.83     15.03 o 
  -5   9   3      844.33      814.35     21.85 o 
  -3   9   3     1204.82     1108.59     17.43 o 
  -1   9   3      815.34      856.74     12.73 o 
   1   9   3     1259.39     1345.51     13.98 o 
   3   9   3     1236.48     1296.73     13.46 o 
   5   9   3     1293.78     1139.77     15.75 o 
   7   9   3       50.55       57.16      4.55 o 
   9   9   3      959.50      990.05     12.75 o 
  11   9   3      660.58      749.91     14.20 o 
  13   9   3       49.58       57.61      7.19 o 
  15   9   3      122.62      105.77     16.00 o 
 -18  10   3      149.26      133.94     18.78 o 
 -16  10   3       25.03       32.57     10.16 o 
 -14  10   3      108.51       92.11      6.16 o 
 -12  10   3      354.84      323.41     13.38 o 
 -10  10   3      353.53      386.93     12.65 o 
  -8  10   3      164.43      179.92     11.15 o 
  -6  10   3      437.20      435.35     11.35 o 
  -4  10   3      358.17      329.63     20.33 o 
  -2  10   3      323.51      345.86     11.99 o 
   0  10   3      271.10      330.89      9.62 o 
   2  10   3      334.71      394.27      7.50 o 
   4  10   3      342.60      343.61     12.74 o 
   6  10   3      158.76      134.52      8.32 o 
   8  10   3      248.83      252.07      8.63 o 
  10  10   3      128.58      144.95      6.61 o 
  12  10   3       73.79       71.91      9.47 o 
  14  10   3       59.14       36.20     12.38 o 
 -17  11   3       13.21       16.90     15.33 o 
 -15  11   3       64.48       72.07     11.65 o 
 -13  11   3        0.21       -2.13      5.47 o 
 -11  11   3       17.78       20.39      7.09 o 
  -9  11   3       11.05       20.66      6.96 o 
  -7  11   3       52.90       77.15      8.53 o 
  -5  11   3        1.38       -5.18      6.64 o 
  -3  11   3        2.61       -6.73      6.73 o 
  -1  11   3       16.19       17.57      5.90 o 
   1  11   3       20.13       12.49      5.82 o 
   3  11   3       25.75       33.29      7.90 o 
   5  11   3       19.82       27.49      7.00 o 
   7  11   3        0.20        3.93      5.49 o 
   9  11   3       79.23       81.43      8.05 o 
  11  11   3      113.00      120.72     18.05 o 
 -14  12   3      274.44      300.72     20.36 o 
 -12  12   3      381.80      367.02     18.36 o 
 -10  12   3      191.81      174.45     11.98 o 
  -8  12   3      347.82      328.06     13.26 o 
  -6  12   3      804.38      839.58     22.99 o 
  -4  12   3      575.35      596.36     19.86 o 
  -2  12   3      470.96      458.83     17.07 o 
   0  12   3      709.67      666.02     16.88 o 
   2  12   3      432.25      415.64     13.31 o 
   4  12   3      417.88      446.02     19.49 o 
   6  12   3      103.13      121.84     15.93 o 
   8  12   3      296.07      270.32     18.37 o 
  10  12   3      233.82      217.80     18.10 o 
 -13  13   3       53.05       35.92     18.48 o 
 -11  13   3      154.79      138.92     18.07 o 
  -9  13   3       30.32       19.68      8.98 o 
  -7  13   3       40.27       46.98      9.87 o 
  -5  13   3      220.29      239.11     18.19 o 
  -3  13   3      234.76      246.84     14.86 o 
  -1  13   3      241.90      218.88     13.67 o 
   1  13   3      104.00      149.60     11.81 o 
   3  13   3      209.80      225.04     16.63 o 
   5  13   3       74.14       92.02     12.84 o 
   7  13   3      112.04      140.41     19.61 o 
 -10  14   3        5.87       10.86     13.59 o 
  -8  14   3      328.66      290.15     18.73 o 
  -6  14   3      227.81      212.38     21.56 o 
  -4  14   3       88.82      102.30     11.73 o 
  -2  14   3       48.55       45.75     11.92 o 
   0  14   3      353.08      363.81     22.51 o 
   2  14   3      160.77      182.15     22.21 o 
   4  14   3      140.16      121.11     23.03 o 
  -3  15   3       25.09       15.93     12.27 o 
  -1  15   3       92.93       81.79     35.49 o 
 -24   0   4      401.33      379.14     36.72 o 
 -22   0   4      354.50      308.65     12.58 o 
 -20   0   4      822.78      820.53     23.16 o 
 -18   0   4     4251.71     4233.27     52.96 o 
 -16   0   4     1455.98     1384.55     17.49 o 
 -14   0   4     9284.22     9115.99     50.10 o 
 -12   0   4     6048.83     6319.87     32.74 o 
 -10   0   4     7117.23     7290.69     31.10 o 
  -8   0   4     1751.17     2114.94     11.89 o 
  -6   0   4      717.29      662.13      7.63 o 
  -4   0   4     6072.19     5855.77     24.68 o 
  -2   0   4      169.85      144.74      4.92 o 
   0   0   4     1434.44     1210.76     11.25 o 
   2   0   4      142.51       76.70      2.91 o 
   4   0   4     1224.33     1043.96      9.12 o 
   6   0   4      740.96      663.57      9.82 o 
   8   0   4     1464.73     1429.36     14.31 o 
  10   0   4      285.06      311.15      6.87 o 
  12   0   4      220.41      235.34      6.80 o 
  14   0   4     1341.32     1246.35     16.06 o 
  16   0   4      284.00      252.35     19.34 o 
  18   0   4       98.71      113.59     20.12 o 
 -23   1   4       17.28        8.75      5.87 o 
 -21   1   4       14.81       22.13      5.48 o 
 -19   1   4       27.29       20.45      3.65 o 
 -17   1   4      193.86      164.54      4.31 o 
 -15   1   4      833.13      817.96      7.53 o 
 -13   1   4      825.69      769.85      6.51 o 
 -11   1   4     1110.91     1124.43      6.46 o 
  -9   1   4      738.58      883.84      5.16 o 
  -7   1   4     1766.80     2174.38      8.03 o 
  -5   1   4      269.19      276.04      3.12 o 
  -3   1   4      546.53      498.76      3.16 o 
  -1   1   4     3926.94     3881.41     14.77 o 
   1   1   4       27.90       22.22      1.06 o 
   3   1   4      268.11      209.00      2.66 o 
   5   1   4      752.63      646.70      5.58 o 
   7   1   4      136.77      109.14      3.70 o 
   9   1   4      323.26      336.96      5.61 o 
  11   1   4        6.89        9.05      2.83 o 
  13   1   4      138.90      111.09      5.00 o 
  15   1   4      246.26      213.65      9.53 o 
  17   1   4       24.14       29.88      7.25 o 
 -24   2   4       95.29       86.12     14.06 o 
 -22   2   4        4.83        6.14      4.83 o 
 -20   2   4      343.00      331.55      8.73 o 
 -18   2   4     1309.77     1242.47     13.65 o 
 -16   2   4      332.67      318.46      5.35 o 
 -14   2   4     1171.99     1160.73      9.28 o 
 -12   2   4     1215.97     1180.98      7.52 o 
 -10   2   4      799.37      658.31      4.89 o 
  -8   2   4     7168.13     7005.67     20.60 o 
  -6   2   4     7896.31     8338.74     22.84 o 
  -4   2   4     3833.87     3869.14     13.22 o 
  -2   2   4     3678.19     4052.00     13.79 o 
   0   2   4      178.49      153.06      2.05 o 
   2   2   4     6902.93     6913.52     29.07 o 
   4   2   4      907.55      861.89      7.16 o 
   6   2   4     3239.43     3434.21     21.22 o 
   8   2   4      265.16      244.70      5.31 o 
  10   2   4      723.91      710.95      8.53 o 
  12   2   4      351.13      358.00      7.64 o 
  14   2   4      112.74      130.54      5.87 o 
  16   2   4      130.25      131.20      7.91 o 
  18   2   4       15.07      -10.44     10.44 o 
 -23   3   4       17.34        8.89      8.99 o 
 -21   3   4      348.03      374.25      7.88 o 
 -19   3   4      458.68      459.43      8.73 o 
 -17   3   4     1576.75     1609.62     15.83 o 
 -15   3   4      274.67      287.14      5.13 o 
 -13   3   4     1678.02     1682.69     11.38 o 
 -11   3   4     5115.84     4958.43     17.88 o 
  -9   3   4     2195.99     1847.65      8.25 o 
  -7   3   4    13571.66    12864.32     37.17 o 
  -5   3   4    11897.34    12480.51     33.68 o 
  -3   3   4     9163.57     9466.07     30.32 o 
  -1   3   4    21181.87    23073.78     66.31 o 
   1   3   4     4356.37     4041.02     15.09 o 
   3   3   4     9880.21    10057.55     41.58 o 
   5   3   4    12934.64    13434.21     62.43 o 
   7   3   4     2299.05     2351.15     16.43 o 
   9   3   4     2497.53     2513.04     19.39 o 
  11   3   4     1879.45     1867.35     16.08 o 
  13   3   4      871.21      846.18     11.77 o 
  15   3   4      742.35      763.36     14.93 o 
  17   3   4      149.82      155.07     30.34 o 
 -22   4   4        7.66        7.10      5.42 o 
 -20   4   4       26.55       25.38      3.96 o 
 -18   4   4       36.91       36.81      4.93 o 
 -16   4   4        0.45       -1.53      3.43 o 
 -14   4   4        6.96        8.21      2.76 o 
 -12   4   4       90.97      103.45      3.34 o 
 -10   4   4       24.04       13.91      1.72 o 
  -8   4   4      299.39      421.62      4.00 o 
  -6   4   4       68.76      119.03      2.32 o 
  -4   4   4      995.68     1090.22      5.93 o 
  -2   4   4       20.30       75.16      1.90 o 
   0   4   4     2962.39     3124.46     13.25 o 
   2   4   4        4.78       36.62      1.55 o 
   4   4   4       29.14       29.39      1.91 o 
   6   4   4       39.91       36.44      2.62 o 
   8   4   4      233.73      212.48      5.55 o 
  10   4   4        0.48        7.63      2.34 o 
  12   4   4        0.13       -2.99      3.55 o 
  14   4   4       19.18       14.12      5.73 o 
  16   4   4       12.04       12.58      9.28 o 
 -23   5   4      399.90      432.19     23.58 o 
 -21   5   4      274.59      256.93      9.75 o 
 -19   5   4      472.94      474.07      9.95 o 
 -17   5   4      955.01      927.59     14.59 o 
 -15   5   4     1590.24     1640.70     17.29 o 
 -13   5   4     2121.66     2156.12     17.11 o 
 -11   5   4     3652.44     3702.72     21.83 o 
  -9   5   4     3520.63     3598.28     15.15 o 
  -7   5   4     3077.03     3093.85     12.50 o 
  -5   5   4     5015.38     4761.54     17.78 o 
  -3   5   4     3541.08     3406.60     14.29 o 
  -1   5   4    18814.75    19128.09     58.55 o 
   1   5   4       15.64       78.83      3.01 o 
   3   5   4     2077.77     2144.63     13.85 o 
   5   5   4     6776.77     6683.47     28.84 o 
   7   5   4      930.49      935.47     10.29 o 
   9   5   4     1301.09     1319.98     11.06 o 
  11   5   4      587.64      641.31      9.87 o 
  13   5   4      438.27      459.20     11.35 o 
  15   5   4      204.95      243.25     14.72 o 
  17   5   4      140.93      166.70     27.70 o 
 -22   6   4      130.77      172.25     14.24 o 
 -20   6   4      273.63      268.42     12.38 o 
 -18   6   4      235.95      238.58     12.02 o 
 -16   6   4      639.98      622.03     11.20 o 
 -14   6   4     1066.90     1042.40     11.02 o 
 -12   6   4     1819.09     1787.24     17.69 o 
 -10   6   4     2541.28     2507.23     17.20 o 
  -8   6   4     3666.60     3668.81     16.96 o 
  -6   6   4     1748.67     1670.67     10.11 o 
  -4   6   4     4093.99     3789.25     17.20 o 
  -2   6   4    19320.41    20248.06     65.28 o 
   0   6   4       35.05      104.06      3.99 o 
   2   6   4     1816.48     1802.04     10.41 o 
   4   6   4     1809.95     1770.92     11.68 o 
   6   6   4     5451.08     5449.20     29.61 o 
   8   6   4       80.69      100.00      4.98 o 
  10   6   4      522.25      534.92      8.09 o 
  12   6   4      370.23      412.77      8.05 o 
  14   6   4      146.27      154.84     11.78 o 
  16   6   4       74.00       67.19     12.04 o 
 -21   7   4        0.19       -7.39      7.39 o 
 -19   7   4        5.03       14.55      9.34 o 
 -17   7   4       12.16       19.87      4.92 o 
 -15   7   4      101.64      104.47      7.15 o 
 -13   7   4       18.36       12.36      3.46 o 
 -11   7   4       76.33       87.76      4.88 o 
  -9   7   4       26.68       31.40      3.41 o 
  -7   7   4      623.70      639.82      7.59 o 
  -5   7   4        2.16       13.63      2.61 o 
  -3   7   4      601.23      681.09      8.13 o 
  -1   7   4      388.42      419.51      6.33 o 
   1   7   4      334.69      347.07      5.29 o 
   3   7   4      240.55      237.05      4.66 o 
   5   7   4       31.86       46.92      2.50 o 
   7   7   4       37.52       27.96      3.39 o 
   9   7   4      140.51      133.13      6.07 o 
  11   7   4       80.22       80.20      5.12 o 
  13   7   4        0.64        0.11      6.41 o 
  15   7   4       23.36        7.71     13.00 o 
 -20   8   4       76.28       67.49     11.44 o 
 -18   8   4      302.01      304.87     14.19 o 
 -16   8   4       46.70       41.41      5.69 o 
 -14   8   4      940.48      952.48     17.29 o 
 -12   8   4      782.30      794.39     11.23 o 
 -10   8   4      814.86      834.72     11.54 o 
  -8   8   4     3137.42     3071.27     24.36 o 
  -6   8   4      752.64      750.94     13.35 o 
  -4   8   4     1665.64     1577.86     15.75 o 
  -2   8   4     2064.83     2014.16     16.70 o 
   0   8   4     3199.07     3234.35     20.83 o 
   2   8   4     1666.72     1600.66     13.45 o 
   4   8   4     2102.65     2070.27     15.01 o 
   6   8   4      522.84      490.03      8.11 o 
   8   8   4      415.21      389.98      8.64 o 
  10   8   4      453.95      398.61      7.88 o 
  12   8   4      412.64      410.21     20.94 o 
  14   8   4      143.61      120.39     19.44 o 
 -19   9   4       26.01       35.05     10.93 o 
 -17   9   4       10.18        8.44      5.65 o 
 -15   9   4       22.70       31.98      6.29 o 
 -13   9   4      142.40      138.62      8.96 o 
 -11   9   4       65.82       75.14      6.29 o 
  -9   9   4       28.53       42.03      5.71 o 
  -7   9   4      106.50      127.27      7.67 o 
  -5   9   4       21.05       30.64      5.37 o 
  -3   9   4       34.48       55.76      6.40 o 
  -1   9   4       11.08       23.13      4.48 o 
   1   9   4       18.35       29.25      5.04 o 
   3   9   4        4.34        3.47      3.41 o 
   5   9   4       29.98       38.41      4.17 o 
   7   9   4       29.02       30.91      3.85 o 
   9   9   4        1.17       -3.77      4.22 o 
  11   9   4        2.64        0.83      4.83 o 
  13   9   4       80.09      101.72     12.54 o 
 -18  10   4       20.00       25.22     15.87 o 
 -16  10   4       52.20       47.40      7.08 o 
 -14  10   4       46.99       50.87      8.32 o 
 -12  10   4       43.45       41.53      7.40 o 
 -10  10   4      103.73      115.49      9.16 o 
  -8  10   4      422.33      448.63     19.92 o 
  -6  10   4      184.17      224.61     12.37 o 
  -4  10   4      144.33      155.51      9.37 o 
  -2  10   4       66.66       68.32      7.07 o 
   0  10   4      164.04      165.67      6.63 o 
   2  10   4      186.85      201.71      8.79 o 
   4  10   4       96.49      100.60      6.54 o 
   6  10   4      120.75      168.93      6.77 o 
   8  10   4      290.75      314.99      8.92 o 
  10  10   4      193.79      232.15     15.91 o 
  12  10   4       36.37       36.69     22.05 o 
 -17  11   4      173.92      177.33     18.29 o 
 -15  11   4       82.08       92.46      9.69 o 
 -13  11   4      325.65      315.90     13.91 o 
 -11  11   4      385.41      370.28     13.50 o 
  -9  11   4        4.51        6.36      5.92 o 
  -7  11   4      939.80      957.38     28.65 o 
  -5  11   4      400.04      434.96     20.08 o 
  -3  11   4      339.30      346.05     14.53 o 
  -1  11   4      192.64      194.85      8.85 o 
   1  11   4      310.25      310.20     13.62 o 
   3  11   4      269.72      284.67     11.93 o 
   5  11   4      124.74      140.08      8.11 o 
   7  11   4      381.08      387.49     14.11 o 
   9  11   4      265.79      298.74     34.89 o 
  11  11   4      157.34      165.67     24.79 o 
 -14  12   4        0.88       -0.72     10.29 o 
 -12  12   4       16.98       -4.92      7.73 o 
 -10  12   4       22.30       14.40      7.89 o 
  -8  12   4       44.95       53.85      8.57 o 
  -6  12   4       81.23       94.14      9.59 o 
  -4  12   4       85.72       90.95     10.60 o 
  -2  12   4        8.44       11.56      7.61 o 
   0  12   4        0.20        5.58      5.93 o 
   2  12   4        4.68       12.07      9.28 o 
   4  12   4        0.11        2.24      7.31 o 
   6  12   4        3.92       -0.69      7.76 o 
   8  12   4       21.59        4.34     11.81 o 
 -13  13   4      133.38      176.61     18.11 o 
 -11  13   4      119.93      132.97     14.86 o 
  -9  13   4      211.74      216.52     13.67 o 
  -7  13   4      424.86      399.60     17.73 o 
  -5  13   4      213.74      194.96     12.71 o 
  -3  13   4       85.84       92.72     16.34 o 
  -1  13   4      394.00      381.88     15.43 o 
   1  13   4      228.87      216.60     16.32 o 
   3  13   4      151.89      151.79     14.43 o 
   5  13   4      104.68      116.96     18.43 o 
   7  13   4       11.37        5.11     14.22 o 
 -10  14   4       67.35       48.99     13.57 o 
  -8  14   4      108.83       95.37     13.27 o 
  -6  14   4      128.62      144.05     13.91 o 
  -4  14   4      106.29       80.45     13.79 o 
  -2  14   4      109.19      133.08     16.83 o 
   0  14   4      169.03      133.30     20.50 o 
   2  14   4      124.51       99.99     14.17 o 
   4  14   4      124.44      100.02     19.11 o 
 -25   1   5      101.23      122.89     26.07 o 
 -23   1   5       63.02       71.32      8.24 o 
 -21   1   5      470.42      476.71     13.22 o 
 -19   1   5      667.18      674.60      9.58 o 
 -17   1   5      806.88      813.71     10.82 o 
 -15   1   5      382.92      391.19      7.54 o 
 -13   1   5     4892.95     4870.33     19.91 o 
 -11   1   5     7041.14     6918.85     22.14 o 
  -9   1   5      153.96      302.40      3.19 o 
  -7   1   5    14686.67    15349.97     42.20 o 
  -5   1   5     4430.80     4792.40     15.37 o 
  -3   1   5    10565.34    10908.45     34.75 o 
  -1   1   5     4516.54     4262.24     18.48 o 
   1   1   5     4558.15     4279.02     18.17 o 
   3   1   5     5688.80     5606.76     24.84 o 
   5   1   5     2671.41     2712.60     14.90 o 
   7   1   5     1940.82     1974.00     13.09 o 
   9   1   5     1235.06     1191.47     10.70 o 
  11   1   5      817.49      799.00      9.76 o 
  13   1   5      556.06      526.71      8.65 o 
  15   1   5      342.07      321.65     17.01 o 
  17   1   5       69.24       79.30     12.99 o 
 -24   2   5        4.38       13.25     11.39 o 
 -22   2   5       24.29       18.10      4.59 o 
 -20   2   5       55.54       48.56      5.53 o 
 -18   2   5       97.36       91.64      4.56 o 
 -16   2   5      404.68      379.37      7.92 o 
 -14   2   5     1838.55     1778.04     13.98 o 
 -12   2   5      171.20      132.62      3.07 o 
 -10   2   5       88.88       72.92      1.96 o 
  -8   2   5        7.86       34.87      1.45 o 
  -6   2   5      658.41      795.87      4.73 o 
  -4   2   5      477.94      415.05      3.32 o 
  -2   2   5     2775.16     2823.31     11.99 o 
   0   2   5      571.02      421.87      3.45 o 
   2   2   5      961.80      810.00      6.32 o 
   4   2   5      648.42      615.64      7.31 o 
   6   2   5     1000.79      984.39     11.19 o 
   8   2   5      265.67      290.59      5.77 o 
  10   2   5      585.89      571.13      8.14 o 
  12   2   5      428.58      379.66      7.53 o 
  14   2   5      520.22      520.09     10.73 o 
  16   2   5       35.20       36.70      9.96 o 
 -23   3   5       28.23       30.11      6.77 o 
 -21   3   5      122.51      124.00      6.32 o 
 -19   3   5       12.32       10.26      5.39 o 
 -17   3   5     1767.92     1656.18     14.44 o 
 -15   3   5      232.45      251.23      6.26 o 
 -13   3   5     1390.30     1309.30     10.51 o 
 -11   3   5      841.30      928.63      6.43 o 
  -9   3   5     1393.70     1414.19      7.71 o 
  -7   3   5     1914.58     1762.38      7.81 o 
  -5   3   5      906.00      835.82      5.18 o 
  -3   3   5     5127.89     5521.28     20.30 o 
  -1   3   5      894.64      989.41      5.89 o 
   1   3   5      959.25      984.45      5.88 o 
   3   3   5      327.86      305.77      4.80 o 
   5   3   5      952.92      923.83      9.12 o 
   7   3   5        1.06        0.99      3.31 o 
   9   3   5       91.60       75.50      5.00 o 
  11   3   5        4.71        6.59      3.82 o 
  13   3   5       46.60       34.78      5.06 o 
  15   3   5      108.50      101.84     12.06 o 
  17   3   5       16.83        4.46     18.57 o 
 -24   4   5      226.54      237.86     20.02 o 
 -22   4   5      173.61      155.80      8.05 o 
 -20   4   5      711.33      727.06     14.88 o 
 -18   4   5     1020.10      980.99     20.53 o 
 -16   4   5      257.75      263.92      7.20 o 
 -14   4   5     2040.54     1910.76     15.42 o 
 -12   4   5     2004.31     2006.03     14.26 o 
 -10   4   5     3926.96     3974.16     16.93 o 
  -8   4   5     3227.73     3010.32     12.76 o 
  -6   4   5     3309.61     3012.53     11.93 o 
  -4   4   5     5895.00     5633.72     21.26 o 
  -2   4   5     6620.73     7237.99     24.87 o 
   0   4   5      154.26       86.64      2.41 o 
   2   4   5     1759.82     1707.84     10.14 o 
   4   4   5     6064.58     6117.31     32.48 o 
   6   4   5     2786.16     2849.30     23.79 o 
   8   4   5      199.12      217.94      5.61 o 
  10   4   5      722.25      754.40     14.14 o 
  12   4   5      236.54      278.99     12.51 o 
  14   4   5      319.05      326.42     12.63 o 
  16   4   5      163.83      165.01     21.52 o 
 -23   5   5      113.60      107.50     16.23 o 
 -21   5   5      405.49      410.57     11.16 o 
 -19   5   5      355.00      341.04     12.27 o 
 -17   5   5      217.44      202.17      6.75 o 
 -15   5   5      299.20      273.07      7.41 o 
 -13   5   5     1175.99     1154.13     12.13 o 
 -11   5   5      804.07      836.52      9.07 o 
  -9   5   5     1382.40     1410.83      9.06 o 
  -7   5   5      695.21      657.59      5.37 o 
  -5   5   5     1725.16     1711.06      9.42 o 
  -3   5   5     2908.62     3259.85     14.69 o 
  -1   5   5       45.74       51.27      2.07 o 
   1   5   5       86.81       86.05      2.73 o 
   3   5   5      289.44      283.67      5.18 o 
   5   5   5     4721.47     4852.24     22.63 o 
   7   5   5       20.01       21.94      3.72 o 
   9   5   5      149.50      147.30      6.00 o 
  11   5   5        6.68       12.37      7.09 o 
  13   5   5      153.60      164.64     14.50 o 
  15   5   5       40.57       33.90     11.51 o 
 -22   6   5        1.42       -6.42      8.53 o 
 -20   6   5      204.65      186.13     12.17 o 
 -18   6   5       94.12      100.28      9.16 o 
 -16   6   5      505.06      550.26     10.70 o 
 -14   6   5      559.17      595.57     10.34 o 
 -12   6   5      150.56      161.61      5.80 o 
 -10   6   5      540.57      518.15      7.97 o 
  -8   6   5      603.73      715.73      7.53 o 
  -6   6   5      142.68      140.53      3.83 o 
  -4   6   5        8.26        5.07      2.00 o 
  -2   6   5     1581.54     1523.44      9.78 o 
   0   6   5     1227.71     1318.41      8.88 o 
   2   6   5      233.62      228.85      4.73 o 
   4   6   5      297.81      265.52      4.95 o 
   6   6   5       59.43       55.41      2.93 o 
   8   6   5      271.33      303.13      6.43 o 
  10   6   5      429.64      447.03     11.16 o 
  12   6   5      237.94      231.98     13.91 o 
  14   6   5       13.92        4.87     22.03 o 
 -21   7   5       42.38       42.82     14.19 o 
 -19   7   5      239.30      241.29     10.89 o 
 -17   7   5      155.09      191.27     10.52 o 
 -15   7   5      571.25      606.66     10.98 o 
 -13   7   5      766.38      765.08     11.85 o 
 -11   7   5      891.03      915.80     12.74 o 
  -9   7   5      912.36      907.71     12.31 o 
  -7   7   5      545.90      580.85     11.02 o 
  -5   7   5      584.13      534.46      7.97 o 
  -3   7   5     1103.26     1031.79     11.74 o 
  -1   7   5     1985.83     2011.10     14.52 o 
   1   7   5        9.80       16.37      2.58 o 
   3   7   5      570.16      527.30      5.91 o 
   5   7   5      599.78      530.79      7.88 o 
   7   7   5       25.84       10.83      3.03 o 
   9   7   5      199.30      233.30      6.61 o 
  11   7   5      294.80      351.72     12.19 o 
  13   7   5       73.67       67.32     13.83 o 
 -20   8   5       23.86       38.49     13.99 o 
 -18   8   5      134.87      138.60      8.64 o 
 -16   8   5       18.74       30.92      6.80 o 
 -14   8   5      155.56      166.93      7.26 o 
 -12   8   5      414.41      415.37      9.87 o 
 -10   8   5      963.32      920.74     15.10 o 
  -8   8   5        7.42        8.44      4.72 o 
  -6   8   5      803.47      764.11     11.10 o 
  -4   8   5      752.74      672.86     10.48 o 
  -2   8   5     1850.10     1824.15     15.40 o 
   0   8   5        8.19       36.21      3.78 o 
   2   8   5     1128.38     1098.78     10.54 o 
   4   8   5      547.08      492.10      7.29 o 
   6   8   5       48.12       48.79      4.15 o 
   8   8   5       70.57       85.24      4.64 o 
  10   8   5       75.08       85.58      8.48 o 
  12   8   5      178.71      159.75     17.55 o 
  14   8   5        4.08       16.22     16.96 o 
 -19   9   5      175.84      170.37     21.64 o 
 -17   9   5       71.95       86.79      9.44 o 
 -15   9   5      468.19      452.23     15.35 o 
 -13   9   5      583.09      582.28     12.39 o 
 -11   9   5      197.03      208.21      8.40 o 
  -9   9   5      784.42      729.64     14.27 o 
  -7   9   5     1992.72     2031.30     23.99 o 
  -5   9   5      851.20      859.28     14.87 o 
  -3   9   5      446.80      414.71      9.30 o 
  -1   9   5     2885.35     2720.92     27.88 o 
   1   9   5      453.97      389.69      8.61 o 
   3   9   5      862.10      882.32     12.74 o 
   5   9   5      654.27      669.48      9.75 o 
   7   9   5      796.86      774.60     12.57 o 
   9   9   5      339.13      313.05     10.47 o 
  11   9   5      213.95      202.90     12.16 o 
 -18  10   5       81.75       88.83     34.80 o 
 -16  10   5        1.80       -4.18      7.28 o 
 -14  10   5      219.58      231.20     12.46 o 
 -12  10   5      301.38      304.32     10.53 o 
 -10  10   5       29.67       37.75      7.60 o 
  -8  10   5      272.09      283.14     11.06 o 
  -6  10   5      378.51      418.05     20.53 o 
  -4  10   5      527.01      558.45     16.52 o 
  -2  10   5      634.01      631.76     11.89 o 
   0  10   5      331.34      286.76      8.80 o 
   2  10   5      524.46      521.85     12.20 o 
   4  10   5      384.60      391.20      9.39 o 
   6  10   5      469.11      473.25     10.47 o 
   8  10   5      288.46      218.25     11.13 o 
  10  10   5      172.17      155.86     12.10 o 
 -17  11   5       20.94        7.10     10.92 o 
 -15  11   5        2.36       11.09      8.25 o 
 -13  11   5        6.01        6.87      7.40 o 
 -11  11   5       10.53        3.24      5.94 o 
  -9  11   5      125.02      120.44     11.11 o 
  -7  11   5      169.62      144.06     10.89 o 
  -5  11   5        0.84        6.94      6.82 o 
  -3  11   5        4.77       -0.65      5.45 o 
  -1  11   5      149.55      151.59      9.71 o 
   1  11   5      110.08      104.71      9.08 o 
   3  11   5       61.13       43.28      6.41 o 
   5  11   5       55.43       39.61      6.64 o 
   7  11   5       23.61       17.51     10.85 o 
   9  11   5       68.33       78.22     13.21 o 
 -14  12   5      172.94      171.81     15.63 o 
 -12  12   5      312.68      299.68     13.67 o 
 -10  12   5      138.12      165.20     12.84 o 
  -8  12   5      842.08      839.69     22.71 o 
  -6  12   5      416.54      354.31     14.80 o 
  -4  12   5      278.04      291.41     13.18 o 
  -2  12   5      249.49      311.62     12.44 o 
   0  12   5      538.33      556.39     21.47 o 
   2  12   5      303.57      310.00     16.68 o 
   4  12   5      229.00      249.47     13.65 o 
   6  12   5      132.33      128.71     11.45 o 
   8  12   5      186.90      208.19     17.67 o 
 -13  13   5       88.74      102.66     18.73 o 
 -11  13   5       93.59      118.82     11.02 o 
  -9  13   5      106.31      138.15     13.25 o 
  -7  13   5      233.58      192.87     12.36 o 
  -5  13   5      202.67      214.82     12.96 o 
  -3  13   5       97.83      116.64     11.10 o 
  -1  13   5      129.96      166.47     18.11 o 
   1  13   5      186.10      189.26     16.66 o 
   3  13   5      111.29      114.93     18.13 o 
   5  13   5       96.01       94.30     18.50 o 
  -8  14   5      102.05      106.45     13.53 o 
  -6  14   5      101.38      110.92     13.68 o 
  -4  14   5       67.84       82.44     15.95 o 
  -2  14   5      162.04      114.27     16.61 o 
   0  14   5       81.94      110.01     16.71 o 
   2  14   5       40.55       76.29     15.94 o 
 -24   0   6      140.78       80.08     33.97 o 
 -22   0   6      135.06      144.86     14.93 o 
 -20   0   6      528.48      535.96     19.78 o 
 -18   0   6      892.90      906.51     18.57 o 
 -16   0   6      378.91      344.35     12.66 o 
 -14   0   6     1459.14     1489.56     21.61 o 
 -12   0   6     2704.86     2753.77     18.66 o 
 -10   0   6       26.29       50.06      2.53 o 
  -8   0   6     6347.41     6049.64     32.63 o 
  -6   0   6     5371.13     5345.39     26.11 o 
  -4   0   6     3049.53     2935.09     16.32 o 
  -2   0   6    14027.56    15231.36     75.95 o 
   0   0   6      183.66      149.17      3.92 o 
   2   0   6     6957.21     7007.33     44.28 o 
   4   0   6     3213.06     3168.14     22.79 o 
   6   0   6     2459.54     2509.92     23.95 o 
   8   0   6     1414.62     1416.47     21.13 o 
  10   0   6     1320.54     1346.84     22.15 o 
  12   0   6      725.04      785.37     18.04 o 
  14   0   6      243.15      271.65     16.67 o 
  16   0   6      100.90       92.01     18.46 o 
 -25   1   6       32.25       26.13     12.59 o 
 -23   1   6        1.00       -4.49      4.49 o 
 -21   1   6       13.37       16.76      4.10 o 
 -19   1   6       96.29      110.55      5.44 o 
 -17   1   6        6.55       11.49      4.22 o 
 -15   1   6      901.94      825.73     11.94 o 
 -13   1   6       44.32       63.98      3.30 o 
 -11   1   6      319.44      317.33      3.91 o 
  -9   1   6      662.37      582.93      4.45 o 
  -7   1   6     3703.11     3503.43     12.94 o 
  -5   1   6     1180.77     1042.66      5.94 o 
  -3   1   6     2041.24     2245.41     10.32 o 
  -1   1   6     1740.59     1973.15     10.19 o 
   1   1   6      989.67      908.85      6.11 o 
   3   1   6      226.56      221.96      3.54 o 
   5   1   6     1295.01     1275.90      9.78 o 
   7   1   6      283.39      266.07      4.74 o 
   9   1   6      333.01      319.15      7.21 o 
  11   1   6      281.45      280.44      6.08 o 
  13   1   6      127.85      147.15      9.40 o 
  15   1   6        6.07       17.22      9.26 o 
 -24   2   6      247.37      266.71     14.88 o 
 -22   2   6       82.28       79.02      7.34 o 
 -20   2   6       82.41       81.70      6.80 o 
 -18   2   6      885.11      842.03     15.54 o 
 -16   2   6      100.73      100.48      5.85 o 
 -14   2   6     2177.56     2091.04     17.83 o 
 -12   2   6     1751.79     1645.61     10.74 o 
 -10   2   6     1047.95      912.54      5.91 o 
  -8   2   6        6.72       10.86      1.46 o 
  -6   2   6     2179.36     2031.61      8.89 o 
  -4   2   6     2124.94     2024.03     10.06 o 
  -2   2   6      710.22      508.71      4.41 o 
   0   2   6       23.43        8.73      1.46 o 
   2   2   6     1013.17     1014.20      7.36 o 
   4   2   6     2722.29     2649.53     16.93 o 
   6   2   6       26.75       22.94      3.52 o 
   8   2   6      564.96      565.18      9.40 o 
  10   2   6       59.33       70.04      4.58 o 
  12   2   6       89.39       88.70      5.88 o 
  14   2   6      172.15      186.17     17.93 o 
  16   2   6       62.22      102.13     21.99 o 
 -23   3   6      350.11      347.79     14.51 o 
 -21   3   6      479.72      476.37     13.90 o 
 -19   3   6      857.84      803.30     12.18 o 
 -17   3   6       47.01       35.96      5.00 o 
 -15   3   6     3567.48     3366.75     25.68 o 
 -13   3   6     3954.41     3938.92     25.24 o 
 -11   3   6     4861.84     4824.26     21.06 o 
  -9   3   6     2451.90     2413.82     13.38 o 
  -7   3   6     6069.23     6229.75     21.74 o 
  -5   3   6    10065.97     9996.14     32.23 o 
  -3   3   6     7212.05     7441.89     27.67 o 
  -1   3   6     3869.45     3760.27     16.34 o 
   1   3   6     2800.10     2846.81     14.12 o 
   3   3   6     3609.43     3578.75     19.24 o 
   5   3   6     5516.49     5499.55     34.59 o 
   7   3   6      226.43      239.03      7.00 o 
   9   3   6      882.18      850.72     13.33 o 
  11   3   6      460.02      462.02     10.79 o 
  13   3   6      613.06      572.59     13.97 o 
  15   3   6      178.38      175.74     20.34 o 
 -24   4   6       34.64       33.42     14.26 o 
 -22   4   6      120.23      154.82     10.39 o 
 -20   4   6        3.22        0.84      4.46 o 
 -18   4   6      177.65      165.92      7.43 o 
 -16   4   6       16.24       17.10      4.60 o 
 -14   4   6      195.61      189.43      6.51 o 
 -12   4   6        3.86       -2.72      2.72 o 
 -10   4   6      459.99      442.90      5.51 o 
  -8   4   6       38.07       94.70      2.36 o 
  -6   4   6        1.40       51.65      2.15 o 
  -4   4   6      111.97       73.96      2.39 o 
  -2   4   6      173.50      161.14      2.85 o 
   0   4   6       25.29       36.08      2.05 o 
   2   4   6        5.81       19.13      2.09 o 
   4   4   6      249.14      246.30      5.79 o 
   6   4   6      325.86      288.89      7.61 o 
   8   4   6       94.68       85.09      5.56 o 
  10   4   6       14.84       10.73      5.50 o 
  12   4   6       57.78       53.57      7.54 o 
  14   4   6        3.45       -3.41     11.07 o 
 -23   5   6       39.54       37.75     10.14 o 
 -21   5   6      232.38      231.64     13.75 o 
 -19   5   6      451.42      461.59      9.12 o 
 -17   5   6      271.59      311.30      9.36 o 
 -15   5   6      385.18      378.31      9.44 o 
 -13   5   6      696.64      692.36     11.57 o 
 -11   5   6     1325.37     1254.62     13.42 o 
  -9   5   6     1393.61     1308.07     10.46 o 
  -7   5   6     1266.99     1248.02      9.26 o 
  -5   5   6     1242.87     1318.59      9.10 o 
  -3   5   6     1203.36     1227.37      9.32 o 
  -1   5   6     1629.16     1582.31      9.39 o 
   1   5   6     1913.27     1809.72     11.07 o 
   3   5   6     1347.69     1397.92     10.33 o 
   5   5   6      853.04      928.59     11.59 o 
   7   5   6      106.30      137.75      5.48 o 
   9   5   6      650.48      639.39     15.14 o 
  11   5   6      423.91      481.31     15.84 o 
  13   5   6       22.47       23.38      9.17 o 
 -22   6   6      242.76      218.90     13.36 o 
 -20   6   6      215.68      209.92     12.07 o 
 -18   6   6      732.51      773.62     14.78 o 
 -16   6   6        6.40        4.42      4.82 o 
 -14   6   6     1759.10     1727.57     17.96 o 
 -12   6   6     1383.44     1369.36     16.80 o 
 -10   6   6      969.39      944.89     12.00 o 
  -8   6   6     1527.14     1498.47     12.68 o 
  -6   6   6      912.62     1056.25     10.80 o 
  -4   6   6     1149.34     1218.69     10.17 o 
  -2   6   6      850.98      824.66      7.98 o 
   0   6   6      404.60      389.26      5.32 o 
   2   6   6      900.42      936.07      8.47 o 
   4   6   6     1218.98     1334.18     10.64 o 
   6   6   6       14.17       15.39      3.93 o 
   8   6   6      119.24      142.16      7.29 o 
  10   6   6      163.33      186.39     13.21 o 
  12   6   6      127.83      149.75     12.48 o 
  14   6   6       37.57       37.16     16.51 o 
 -21   7   6        0.28       -5.18     13.11 o 
 -19   7   6       10.14       11.55      7.03 o 
 -17   7   6       57.15       61.83      6.53 o 
 -15   7   6      263.95      262.04      9.05 o 
 -13   7   6       34.37       33.99      5.89 o 
 -11   7   6       50.53       52.35      5.30 o 
  -9   7   6      897.01      930.26     13.66 o 
  -7   7   6      228.75      255.59      8.72 o 
  -5   7   6      472.61      420.77      8.47 o 
  -3   7   6      176.74      194.54      4.67 o 
  -1   7   6     2058.88     2075.66     15.45 o 
   1   7   6        3.75        9.28      2.40 o 
   3   7   6       52.02       45.20      3.97 o 
   5   7   6      519.44      471.84      9.12 o 
   7   7   6      449.43      423.87      9.54 o 
   9   7   6       59.05       59.41      7.21 o 
  11   7   6       36.96       28.60      6.44 o 
  13   7   6        5.34       -4.67     14.58 o 
 -20   8   6      210.36      224.57     18.84 o 
 -18   8   6      264.29      319.95     14.30 o 
 -16   8   6      513.02      523.66     13.39 o 
 -14   8   6      920.15      900.89     14.44 o 
 -12   8   6     1088.55     1104.10     17.40 o 
 -10   8   6      116.79      113.89      6.58 o 
  -8   8   6     2809.54     2768.68     25.51 o 
  -6   8   6     1341.80     1328.13     16.97 o 
  -4   8   6     1151.00     1164.87     13.23 o 
  -2   8   6     3616.96     3596.59     24.52 o 
   0   8   6       90.09      144.48      6.03 o 
   2   8   6      758.55      748.08     10.89 o 
   4   8   6      589.07      570.50      8.88 o 
   6   8   6     1018.08      989.56     14.82 o 
   8   8   6      232.91      251.30     10.77 o 
  10   8   6      301.56      316.94     14.75 o 
  12   8   6       96.39      100.15     19.16 o 
 -19   9   6        0.83       -1.26     14.88 o 
 -17   9   6        1.23        1.62      7.92 o 
 -15   9   6        4.00        9.60      5.42 o 
 -13   9   6        1.69        3.93      5.75 o 
 -11   9   6        6.67        8.81      6.40 o 
  -9   9   6      569.27      559.54     12.56 o 
  -7   9   6       18.36       20.37      5.36 o 
  -5   9   6       70.81       73.19      5.80 o 
  -3   9   6      410.39      410.18      8.95 o 
  -1   9   6      233.46      205.59      7.57 o 
   1   9   6       15.61       17.38      4.52 o 
   3   9   6      102.40      110.54      5.00 o 
   5   9   6      151.36      188.60      7.25 o 
   7   9   6       49.63       57.19      6.00 o 
   9   9   6       75.84       82.25      9.47 o 
  11   9   6       51.16       40.47     23.08 o 
 -18  10   6       15.51       33.39     14.08 o 
 -16  10   6       10.32        9.29      8.85 o 
 -14  10   6       49.93       71.39      7.41 o 
 -12  10   6       44.49       54.30      9.57 o 
 -10  10   6       46.18       65.86      9.41 o 
  -8  10   6     1033.03      998.81     19.16 o 
  -6  10   6        3.78       20.72      6.16 o 
  -4  10   6        4.42        3.60      4.80 o 
  -2  10   6      599.63      588.64     19.87 o 
   0  10   6      571.41      610.81     13.34 o 
   2  10   6      122.31      133.07      6.82 o 
   4  10   6      153.00      164.37      8.01 o 
   6  10   6      144.80      146.60      8.47 o 
   8  10   6       80.71       88.00     11.49 o 
  10  10   6       49.83       24.66     16.79 o 
 -17  11   6       62.66       77.85     19.62 o 
 -15  11   6      156.15      166.66     12.22 o 
 -13  11   6      238.94      280.45     13.00 o 
 -11  11   6      192.70      218.78     13.66 o 
  -9  11   6      646.49      677.78     17.66 o 
  -7  11   6      305.76      278.95     13.03 o 
  -5  11   6      321.67      320.72     18.40 o 
  -3  11   6      191.39      197.55      9.34 o 
  -1  11   6      983.16      954.74     18.47 o 
   1  11   6      316.57      324.97     12.02 o 
   3  11   6      427.90      444.59     12.25 o 
   5  11   6      345.80      353.66     13.71 o 
   7  11   6      153.84      163.47     10.90 o 
 -14  12   6       26.44       39.90     12.06 o 
 -12  12   6        6.87        8.10      9.75 o 
 -10  12   6       41.34       35.84     11.77 o 
  -8  12   6        1.98       -4.78      7.40 o 
  -6  12   6        6.32       -7.36      7.36 o 
  -4  12   6        0.99       -0.49      7.31 o 
  -2  12   6        0.09        6.94      6.83 o 
   0  12   6        0.25       -3.17     10.11 o 
   2  12   6        0.87       -4.63      7.07 o 
   4  12   6        0.24        0.94      7.01 o 
   6  12   6        0.06      -11.96     11.96 o 
 -13  13   6       73.65       71.66     13.79 o 
 -11  13   6       77.95       66.03     13.60 o 
  -9  13   6       84.12       85.46     13.57 o 
  -7  13   6       94.07       98.63     11.12 o 
  -5  13   6       40.91       55.85     15.66 o 
  -3  13   6       44.60       72.61     15.11 o 
  -1  13   6       63.24       39.11     12.14 o 
   1  13   6       10.37       15.04     12.00 o 
   3  13   6       14.94       23.87     12.97 o 
  -8  14   6       97.04      112.73     15.74 o 
  -6  14   6       66.39       99.05     16.66 o 
  -4  14   6       85.61      133.00     17.56 o 
  -2  14   6      110.25      114.21     24.35 o 
 -25   1   7      127.22      135.81     15.46 o 
 -23   1   7      229.61      251.11     10.56 o 
 -21   1   7      575.83      622.69     16.12 o 
 -19   1   7      331.73      311.99     11.20 o 
 -17   1   7     1225.18     1213.22     18.84 o 
 -15   1   7     1553.28     1607.15     16.91 o 
 -13   1   7     2263.07     2410.84     20.52 o 
 -11   1   7     3434.99     3651.98     17.38 o 
  -9   1   7     1581.73     1539.49      8.07 o 
  -7   1   7     6015.00     6085.55     23.95 o 
  -5   1   7     4224.59     4140.77     16.49 o 
  -3   1   7     7661.49     8425.13     30.05 o 
  -1   1   7      133.94      104.21      2.34 o 
   1   1   7     2061.51     2015.43     11.57 o 
   3   1   7     2597.83     2535.85     15.39 o 
   5   1   7     1522.80     1469.48     12.73 o 
   7   1   7       20.23       25.58      3.16 o 
   9   1   7      527.32      488.92     10.99 o 
  11   1   7      192.44      221.37      8.77 o 
  13   1   7       57.95       67.62     15.26 o 
 -24   2   7      121.55      135.50     17.49 o 
 -22   2   7      114.53      122.68      6.79 o 
 -20   2   7      198.64      199.80      9.85 o 
 -18   2   7      118.31      107.29      7.29 o 
 -16   2   7      482.18      480.30     10.61 o 
 -14   2   7     1236.30     1304.90     14.90 o 
 -12   2   7      639.56      690.35      8.65 o 
 -10   2   7      180.91      155.26      3.39 o 
  -8   2   7     4398.43     4148.59     16.43 o 
  -6   2   7     1754.01     1576.35      8.93 o 
  -4   2   7     3129.52     3107.71     14.76 o 
  -2   2   7     1587.18     1650.89      8.91 o 
   0   2   7      340.26      270.23      3.74 o 
   2   2   7     1575.40     1517.29     11.14 o 
   4   2   7     4060.24     4138.10     30.99 o 
   6   2   7      648.82      659.00      9.93 o 
   8   2   7      422.07      440.29      8.08 o 
  10   2   7      465.45      489.43     10.04 o 
  12   2   7      487.87      510.05     14.31 o 
  14   2   7      101.98      107.01     17.49 o 
 -25   3   7       98.33       94.45     16.87 o 
 -23   3   7       18.63       19.35      8.13 o 
 -21   3   7       22.92        9.41      5.36 o 
 -19   3   7       28.13       47.02      7.04 o 
 -17   3   7       12.91       22.35      5.53 o 
 -15   3   7        2.98        2.04      4.50 o 
 -13   3   7       34.53       20.26      4.16 o 
 -11   3   7      946.42      839.72      9.34 o 
  -9   3   7      767.46      781.76      6.38 o 
  -7   3   7        7.96       22.80      2.00 o 
  -5   3   7       92.15      118.03      2.84 o 
  -3   3   7        5.48       32.92      2.49 o 
  -1   3   7      191.92      182.92      2.93 o 
   1   3   7       14.88       15.60      2.19 o 
   3   3   7      156.95      159.09      5.09 o 
   5   3   7      642.91      672.42     10.65 o 
   7   3   7      207.76      221.77      8.24 o 
   9   3   7       96.97       74.02      5.91 o 
  11   3   7       48.07       41.23      5.74 o 
  13   3   7        5.08        4.52      7.36 o 
 -24   4   7      143.68      154.50     18.33 o 
 -22   4   7       79.86       64.04     17.70 o 
 -20   4   7      293.65      314.30     14.20 o 
 -18   4   7      187.04      243.77     10.26 o 
 -16   4   7       25.50       37.49      5.97 o 
 -14   4   7     2475.27     2339.47     24.22 o 
 -12   4   7     1106.95     1029.27     13.03 o 
 -10   4   7      117.03      117.28      5.18 o 
  -8   4   7     1657.83     1687.87     12.23 o 
  -6   4   7      541.87      533.13      6.52 o 
  -4   4   7      942.85      746.27      6.62 o 
  -2   4   7     1488.11     1339.17      8.43 o 
   0   4   7     1640.95     1609.62      9.51 o 
   2   4   7     1393.32     1339.38     10.24 o 
   4   4   7      519.99      518.20      7.82 o 
   6   4   7       36.45       30.09      5.32 o 
   8   4   7      561.26      562.45     12.96 o 
  10   4   7      417.31      444.76     12.57 o 
  12   4   7      180.16      181.28     12.38 o 
  14   4   7       94.08      110.44     18.77 o 
 -23   5   7      148.15      139.48     17.40 o 
 -21   5   7       32.77       24.25      4.66 o 
 -19   5   7      294.72      309.87     10.74 o 
 -17   5   7      247.41      186.77      9.42 o 
 -15   5   7     1478.12     1557.35     20.13 o 
 -13   5   7      242.35      214.61      9.00 o 
 -11   5   7      470.78      461.73      9.11 o 
  -9   5   7        4.81       14.45      3.25 o 
  -7   5   7      513.54      606.97      7.25 o 
  -5   5   7      146.25      173.05      5.31 o 
  -3   5   7       58.75       52.28      2.85 o 
  -1   5   7      670.02      658.55      6.36 o 
   1   5   7      269.10      297.69      4.17 o 
   3   5   7      172.23      167.73      4.95 o 
   5   5   7       20.57       19.49      3.98 o 
   7   5   7        4.59        3.23      5.71 o 
   9   5   7       40.23       39.24      7.88 o 
  11   5   7      123.03      105.01     10.15 o 
  13   5   7       38.51       23.57     15.27 o 
 -22   6   7       37.46       25.92     13.58 o 
 -20   6   7      139.57      140.04      7.97 o 
 -18   6   7      338.08      326.12     11.06 o 
 -16   6   7       35.33       23.02      6.49 o 
 -14   6   7      550.09      524.52     14.52 o 
 -12   6   7       95.59      122.27      6.72 o 
 -10   6   7      212.45      199.45      6.68 o 
  -8   6   7     1982.51     1812.13     15.89 o 
  -6   6   7      639.83      616.85      8.15 o 
  -4   6   7     1143.85     1137.40     10.76 o 
  -2   6   7      507.65      527.41      6.79 o 
   0   6   7      321.84      293.03      4.76 o 
   2   6   7      363.59      393.35      6.99 o 
   4   6   7      658.59      710.19      9.21 o 
   6   6   7      643.54      657.43     12.45 o 
   8   6   7       81.69       83.77     10.28 o 
  10   6   7       92.36      112.48     11.53 o 
  12   6   7        0.98        0.62     18.36 o 
 -21   7   7      124.35      157.63     26.03 o 
 -19   7   7      190.36      173.86      9.12 o 
 -17   7   7        3.73       14.28      6.00 o 
 -15   7   7      409.90      361.91     12.86 o 
 -13   7   7      355.75      352.66     16.21 o 
 -11   7   7       16.97       28.46      5.04 o 
  -9   7   7       59.50       56.67      5.51 o 
  -7   7   7     1073.32     1010.30     14.03 o 
  -5   7   7      626.58      621.88      9.14 o 
  -3   7   7      234.03      243.40      7.06 o 
  -1   7   7       35.61       28.63      3.28 o 
   1   7   7      275.12      288.27      5.65 o 
   3   7   7      505.04      550.09      8.93 o 
   5   7   7      696.16      726.16     13.43 o 
   7   7   7      147.61      168.60     10.97 o 
   9   7   7      236.39      247.57     11.60 o 
  11   7   7       65.10       58.29     12.86 o 
 -20   8   7        9.69        7.44     10.79 o 
 -18   8   7       31.19       28.28      6.94 o 
 -16   8   7        0.99        0.62      7.14 o 
 -14   8   7      121.45      125.06     12.06 o 
 -12   8   7      245.85      240.54     10.43 o 
 -10   8   7       55.71       48.65      6.89 o 
  -8   8   7       52.55       60.06      6.48 o 
  -6   8   7      555.94      619.85     10.85 o 
  -4   8   7      540.77      570.88     11.13 o 
  -2   8   7      150.93      122.10      5.63 o 
   0   8   7       26.18       28.25      3.42 o 
   2   8   7      159.80      189.98      5.04 o 
   4   8   7      153.85      162.89      5.94 o 
   6   8   7        0.21        0.58      4.41 o 
   8   8   7       33.09       35.27      8.75 o 
  10   8   7        2.89        4.08     12.14 o 
 -19   9   7      147.17      133.40     15.04 o 
 -17   9   7      289.46      316.36     12.25 o 
 -15   9   7      323.75      367.41     15.90 o 
 -13   9   7      478.57      464.53     15.46 o 
 -11   9   7      383.63      402.61     12.72 o 
  -9   9   7     1591.29     1460.11     20.26 o 
  -7   9   7      519.00      479.22     11.16 o 
  -5   9   7      248.26      221.70      7.62 o 
  -3   9   7      981.34      957.97     16.22 o 
  -1   9   7     1470.02     1385.25     18.70 o 
   1   9   7      243.53      236.58      7.47 o 
   3   9   7      376.24      345.75     10.35 o 
   5   9   7      563.49      494.52     12.00 o 
   7   9   7      128.73      165.96     10.92 o 
   9   9   7      219.07      174.70     21.63 o 
 -18  10   7       76.99       87.70     17.10 o 
 -16  10   7      102.28      101.10      9.06 o 
 -14  10   7      181.43      193.26     13.57 o 
 -12  10   7      299.33      302.20     13.51 o 
 -10  10   7      481.63      496.18     13.44 o 
  -8  10   7      463.61      407.62     14.84 o 
  -6  10   7      584.66      548.94     13.05 o 
  -4  10   7      522.54      494.47     14.17 o 
  -2  10   7      917.05      920.20     30.05 o 
   0  10   7      204.20      198.69      9.21 o 
   2  10   7      567.68      505.22     10.58 o 
   4  10   7      455.84      437.15     16.15 o 
   6  10   7       89.85       87.15      7.04 o 
   8  10   7      130.81      170.47     21.82 o 
 -17  11   7        0.54        3.29     13.32 o 
 -15  11   7        4.52        7.22     10.72 o 
 -13  11   7        3.48       13.42     10.53 o 
 -11  11   7        0.40        3.75      8.86 o 
  -9  11   7       32.98       15.27      8.76 o 
  -7  11   7        5.00        7.20      7.26 o 
  -5  11   7        0.15        2.51      5.91 o 
  -3  11   7        1.38        0.16      7.74 o 
  -1  11   7      222.04      161.72      9.99 o 
   1  11   7       24.82       11.13      5.42 o 
   3  11   7        2.25       -6.61      6.69 o 
   5  11   7        0.43        5.38      7.66 o 
 -14  12   7      157.22      180.66     19.51 o 
 -12  12   7      131.57      139.81     13.28 o 
 -10  12   7      264.87      256.96     18.06 o 
  -8  12   7      186.83      191.42     13.73 o 
  -6  12   7      126.00      135.88     11.23 o 
  -4  12   7      125.74      165.19     12.97 o 
  -2  12   7      536.66      491.90     16.21 o 
   0  12   7       52.83       52.55      9.76 o 
   2  12   7      117.15      118.79     10.28 o 
   4  12   7       83.81       87.28     14.66 o 
 -11  13   7       72.78       82.70     14.13 o 
  -9  13   7      101.50      120.33     15.20 o 
  -7  13   7       25.32       33.00     16.42 o 
  -5  13   7       72.99       79.29     15.21 o 
  -3  13   7      142.52      140.89     11.57 o 
  -1  13   7       51.13       36.75     13.17 o 
   1  13   7       30.29       48.01     14.22 o 
 -24   0   8      822.43      908.79     26.15 o 
 -22   0   8      243.17      236.19     13.70 o 
 -20   0   8      402.21      445.41     17.96 o 
 -18   0   8      841.64      869.57     27.13 o 
 -16   0   8     1320.10     1416.69     23.72 o 
 -14   0   8     2531.77     2516.45     31.50 o 
 -12   0   8     2719.99     2524.03     40.55 o 
 -10   0   8     5237.31     4949.26     33.93 o 
  -8   0   8     3501.09     3712.31     23.61 o 
  -6   0   8     6782.04     6709.93     37.03 o 
  -4   0   8     5209.08     5161.20     31.59 o 
  -2   0   8     1866.32     1626.00     14.57 o 
   0   0   8     1883.61     1793.61     13.34 o 
   2   0   8     3056.54     3133.76     22.59 o 
   4   0   8     5914.39     6155.17     51.49 o 
   6   0   8      154.20      155.73     10.70 o 
   8   0   8      975.05     1029.93     19.40 o 
  10   0   8      311.78      364.48     21.51 o 
  12   0   8      212.54      226.00     24.22 o 
 -25   1   8       48.58       62.33     13.68 o 
 -23   1   8      132.97      141.49     11.15 o 
 -21   1   8       50.93       41.67      8.28 o 
 -19   1   8      139.69      116.22      8.58 o 
 -17   1   8       60.58       79.82      7.43 o 
 -15   1   8      449.61      420.28      9.55 o 
 -13   1   8      404.74      352.11      8.45 o 
 -11   1   8      325.30      255.71      5.47 o 
  -9   1   8      925.09     1001.55      7.74 o 
  -7   1   8      462.87      535.15      6.02 o 
  -5   1   8      756.47      740.58      6.27 o 
  -3   1   8      257.92      222.50      3.97 o 
  -1   1   8        1.38       10.01      1.87 o 
   1   1   8      597.77      631.45      6.20 o 
   3   1   8     1234.87     1293.48     13.85 o 
   5   1   8      166.55      204.52      5.61 o 
   7   1   8        1.21        0.65      3.43 o 
   9   1   8       68.36       67.54      6.17 o 
  11   1   8       91.05      103.79     10.68 o 
  13   1   8       21.09       21.77     11.42 o 
 -24   2   8       60.56       44.55      9.38 o 
 -22   2   8        2.44       -3.78      6.46 o 
 -20   2   8      146.68      172.77     10.81 o 
 -18   2   8       26.79       27.85      6.63 o 
 -16   2   8      534.40      499.13     11.84 o 
 -14   2   8       97.63      131.63      6.62 o 
 -12   2   8      588.72      646.24      9.77 o 
 -10   2   8       70.03       55.87      2.96 o 
  -8   2   8      495.24      388.75      5.40 o 
  -6   2   8      672.40      585.38      5.41 o 
  -4   2   8      483.26      492.92      5.65 o 
  -2   2   8     1896.44     1961.62     11.56 o 
   0   2   8      145.76      122.81      3.02 o 
   2   2   8      586.41      547.84      7.22 o 
   4   2   8      291.31      274.25      7.12 o 
   6   2   8       86.43       79.25      4.62 o 
   8   2   8      440.39      417.42      9.38 o 
  10   2   8      289.10      305.81      8.59 o 
  12   2   8       28.40       15.30     11.79 o 
 -25   3   8      120.96      114.80     17.92 o 
 -23   3   8      164.62      152.96      8.80 o 
 -21   3   8      259.73      288.67     14.50 o 
 -19   3   8      569.69      576.23     18.05 o 
 -17   3   8      125.85      156.69      8.82 o 
 -15   3   8     2172.43     2129.55     25.29 o 
 -13   3   8     1167.64     1282.64     16.89 o 
 -11   3   8      337.38      362.25      7.54 o 
  -9   3   8     1795.40     1788.63     15.74 o 
  -7   3   8     1682.85     1732.45     11.90 o 
  -5   3   8     1288.58     1338.75      9.61 o 
  -3   3   8     2184.65     2281.44     13.46 o 
  -1   3   8      579.35      561.66      5.29 o 
   1   3   8     1771.36     1702.83     12.04 o 
   3   3   8      908.62      887.07     13.57 o 
   5   3   8      322.30      313.94     10.70 o 
   7   3   8      394.93      383.21     10.67 o 
   9   3   8      504.31      538.03     11.52 o 
  11   3   8      381.21      430.84     15.99 o 
 -24   4   8        0.41      -12.64     12.64 o 
 -22   4   8        7.14       11.12      5.88 o 
 -20   4   8        0.35        5.29      8.47 o 
 -18   4   8        1.11        6.39      7.19 o 
 -16   4   8       21.63       48.82      7.05 o 
 -14   4   8       23.69       34.24      6.85 o 
 -12   4   8      154.64      167.11      6.73 o 
 -10   4   8       63.05       78.50      4.76 o 
  -8   4   8      410.89      371.59      6.69 o 
  -6   4   8       10.80        5.68      2.35 o 
  -4   4   8       83.62       96.17      3.25 o 
  -2   4   8       38.97       58.43      2.84 o 
   0   4   8       58.31       47.68      2.70 o 
   2   4   8       11.37       17.15      2.82 o 
   4   4   8       43.42       38.63      4.43 o 
   6   4   8       98.10      115.86      7.35 o 
   8   4   8        8.67        7.69      5.63 o 
  10   4   8        0.20        3.87      6.79 o 
  12   4   8        0.64       -0.30     13.98 o 
 -23   5   8       28.40       13.07     13.65 o 
 -21   5   8       53.24       50.38      7.41 o 
 -19   5   8      267.13      255.39     13.64 o 
 -17   5   8       19.67       22.24      7.29 o 
 -15   5   8     1307.49     1214.71     21.45 o 
 -13   5   8      580.50      596.38     13.34 o 
 -11   5   8        4.73        3.96      4.21 o 
  -9   5   8     1324.55     1347.72     15.88 o 
  -7   5   8     1543.04     1495.13     16.99 o 
  -5   5   8     1267.24     1181.29     11.02 o 
  -3   5   8      735.70      786.63      9.76 o 
  -1   5   8      703.35      743.75      6.84 o 
   1   5   8      760.54      790.52     10.25 o 
   3   5   8      523.05      472.89      7.78 o 
   5   5   8      556.39      605.08     14.71 o 
   7   5   8      288.01      317.60     13.28 o 
   9   5   8      142.87      178.64     11.40 o 
  11   5   8       50.56       35.74     15.46 o 
 -22   6   8      126.44      121.32     13.36 o 
 -20   6   8      113.42       97.56     10.86 o 
 -18   6   8        1.93       -3.23      8.03 o 
 -16   6   8      466.36      483.01     20.62 o 
 -14   6   8      575.27      616.78     16.01 o 
 -12   6   8      455.76      513.85     11.68 o 
 -10   6   8      568.27      488.20      9.64 o 
  -8   6   8     2184.30     2127.83     23.66 o 
  -6   6   8      625.40      665.21     10.68 o 
  -4   6   8      204.59      263.74      6.01 o 
  -2   6   8      115.49      172.81      4.57 o 
   0   6   8      172.13      196.09      4.54 o 
   2   6   8      279.40      282.65      6.08 o 
   4   6   8      121.02      128.33      4.40 o 
   6   6   8      167.65      168.32      8.33 o 
   8   6   8       66.97       58.29     10.45 o 
  10   6   8       55.24       47.70     11.58 o 
 -21   7   8       44.10       44.89     10.17 o 
 -19   7   8      149.38      117.73     11.37 o 
 -17   7   8       58.77       34.64      9.05 o 
 -15   7   8        4.57       14.23      7.05 o 
 -13   7   8      287.51      239.46     11.31 o 
 -11   7   8      383.83      351.67      9.93 o 
  -9   7   8     1063.56      997.01     20.30 o 
  -7   7   8       18.36       30.11      4.74 o 
  -5   7   8       24.83       26.04      4.41 o 
  -3   7   8      414.74      365.38      7.09 o 
  -1   7   8      279.53      257.84      6.75 o 
   1   7   8       79.66       84.00      4.95 o 
   3   7   8       26.88       28.22      3.93 o 
   5   7   8       47.22       35.08      6.62 o 
   7   7   8        3.28       -4.19      4.83 o 
   9   7   8        9.03       10.68     10.44 o 
 -20   8   8      186.53      207.89     13.76 o 
 -18   8   8      370.96      339.76     18.10 o 
 -16   8   8       82.75       64.56     10.11 o 
 -14   8   8      737.03      748.33     36.73 o 
 -12   8   8      688.46      637.43     19.49 o 
 -10   8   8      727.83      744.47     15.73 o 
  -8   8   8     1127.60     1092.97     16.61 o 
  -6   8   8      425.57      446.61      9.92 o 
  -4   8   8      317.39      344.41      9.29 o 
  -2   8   8      951.05      885.95     11.80 o 
   0   8   8      634.15      646.83      9.10 o 
   2   8   8      473.71      511.80      9.62 o 
   4   8   8      612.48      623.27     10.51 o 
   6   8   8       93.42       95.40     10.42 o 
   8   8   8      254.51      225.36     27.96 o 
 -19   9   8        4.91       11.72      9.31 o 
 -17   9   8       10.46        7.51     10.59 o 
 -15   9   8       70.38       52.55     10.43 o 
 -13   9   8       40.85       30.00      8.95 o 
 -11   9   8      167.61      173.53     11.31 o 
  -9   9   8      181.13      194.61     10.21 o 
  -7   9   8      222.45      218.87      8.98 o 
  -5   9   8      263.72      246.83     12.62 o 
  -3   9   8       94.07      131.57     12.17 o 
  -1   9   8      231.19      234.87      7.95 o 
   1   9   8      426.14      445.87      8.69 o 
   3   9   8      344.11      367.14      9.63 o 
   5   9   8       50.25       60.37      8.99 o 
   7   9   8       36.51       62.54     39.42 o 
 -18  10   8       78.69       85.78     13.99 o 
 -16  10   8       39.27       66.68     11.53 o 
 -14  10   8       42.18       42.28     10.22 o 
 -12  10   8       84.17      113.93     13.99 o 
 -10  10   8       91.21       80.70     12.63 o 
  -8  10   8       91.36      101.83      9.31 o 
  -6  10   8      131.49      148.09      8.73 o 
  -4  10   8      152.03      202.58     10.28 o 
  -2  10   8      619.59      546.59     14.86 o 
   0  10   8        1.40       11.16      5.30 o 
   2  10   8       66.15       61.58      5.17 o 
   4  10   8       85.00       64.55      6.90 o 
   6  10   8       97.29      108.81     13.04 o 
 -17  11   8      192.45      236.93     20.89 o 
 -15  11   8      163.43      188.12     16.84 o 
 -13  11   8      154.54      178.05     15.31 o 
 -11  11   8      305.52      285.60     14.42 o 
  -9  11   8      217.32      228.77     15.69 o 
  -7  11   8      226.08      253.41     15.85 o 
  -5  11   8      305.34      327.46     14.36 o 
  -3  11   8      786.83      726.16     17.57 o 
  -1  11   8       36.08       59.29      8.13 o 
   1  11   8      143.82      153.68      9.54 o 
   3  11   8      184.51      244.17     12.68 o 
   5  11   8      107.41       94.61     19.61 o 
 -14  12   8        0.34        7.26     11.42 o 
 -12  12   8        1.59       -9.36     10.71 o 
 -10  12   8        3.86        5.58      9.72 o 
  -8  12   8       29.03       27.77     15.62 o 
  -6  12   8        0.97        1.22     14.69 o 
  -4  12   8       12.02       -1.78      8.64 o 
  -2  12   8       54.12       83.84     11.17 o 
   0  12   8       26.63       47.21     11.35 o 
   2  12   8        0.20        2.65     11.83 o 
  -9  13   8       57.74       29.76     15.61 o 
  -7  13   8        2.57       -5.59     15.61 o 
  -5  13   8        1.03       -2.46     32.68 o 
  -3  13   8       12.59        8.08     12.50 o 
 -25   1   9      317.12      362.81     23.15 o 
 -23   1   9       73.54       61.65      9.93 o 
 -21   1   9      281.55      301.45     13.20 o 
 -19   1   9      182.08      191.12      9.36 o 
 -17   1   9      401.66      397.18     11.44 o 
 -15   1   9     1203.30     1137.83     14.95 o 
 -13   1   9      400.82      382.81      8.40 o 
 -11   1   9      721.23      692.85      9.50 o 
  -9   1   9      814.22      791.81      9.98 o 
  -7   1   9      229.78      238.81      4.29 o 
  -5   1   9      407.48      351.15      4.13 o 
  -3   1   9      298.81      324.60      4.77 o 
  -1   1   9       28.62       31.37      2.33 o 
   1   1   9      174.35      162.17      3.58 o 
   3   1   9      483.16      522.59      8.30 o 
   5   1   9      111.55      132.74      5.90 o 
   7   1   9       30.45       47.27      6.67 o 
   9   1   9      132.38      150.50     11.26 o 
  11   1   9       59.99       51.07     12.72 o 
 -24   2   9      185.68      206.22     14.17 o 
 -22   2   9       77.47      105.35     11.41 o 
 -20   2   9      182.07      204.47     13.32 o 
 -18   2   9      149.94      215.41     10.37 o 
 -16   2   9      454.21      426.68     10.98 o 
 -14   2   9      958.01      864.27     14.59 o 
 -12   2   9     1267.27     1199.65     14.10 o 
 -10   2   9      300.94      324.91      7.49 o 
  -8   2   9     1952.65     1899.66     15.60 o 
  -6   2   9     1083.99     1051.94      9.00 o 
  -4   2   9     1741.28     1661.35     10.86 o 
  -2   2   9      803.62      767.27      7.64 o 
   0   2   9     2065.27     2112.47     16.48 o 
   2   2   9     1782.31     1776.82     15.46 o 
   4   2   9      505.28      538.42      9.00 o 
   6   2   9       70.78       89.58      5.14 o 
   8   2   9      641.93      659.24     12.00 o 
  10   2   9      328.07      364.94     25.31 o 
 -23   3   9        1.75        7.37      9.51 o 
 -21   3   9       30.81       10.79      9.03 o 
 -19   3   9        9.15        7.27      7.32 o 
 -17   3   9      221.42      181.99     10.31 o 
 -15   3   9        4.01        6.30      5.64 o 
 -13   3   9        2.95        2.11      4.21 o 
 -11   3   9       34.90       29.89      4.30 o 
  -9   3   9      856.94      787.04     10.59 o 
  -7   3   9       69.85       86.84      3.71 o 
  -5   3   9      178.41      188.40      4.24 o 
  -3   3   9      684.54      761.74      6.70 o 
  -1   3   9        6.71        2.36      2.00 o 
   1   3   9      128.17      121.46      5.83 o 
   3   3   9      166.80      164.14      5.53 o 
   5   3   9      836.40      769.15     16.05 o 
   7   3   9       12.72        6.84      4.80 o 
   9   3   9      111.52       86.96      8.66 o 
  11   3   9       15.61        6.40     11.64 o 
 -24   4   9       34.61       36.18     18.60 o 
 -22   4   9       81.86      113.91     21.55 o 
 -20   4   9      101.87      109.67     12.90 o 
 -18   4   9       89.87       98.51      9.23 o 
 -16   4   9      666.66      671.37     16.71 o 
 -14   4   9      434.86      474.47     12.80 o 
 -12   4   9       94.36      112.38      6.16 o 
 -10   4   9       57.51       57.35      4.77 o 
  -8   4   9     3910.85     3749.52     28.62 o 
  -6   4   9      914.29      961.03     10.09 o 
  -4   4   9      982.94     1055.13      9.22 o 
  -2   4   9      433.53      421.06      5.37 o 
   0   4   9      476.27      461.88      6.54 o 
   2   4   9      666.64      644.94     10.40 o 
   4   4   9      823.81      827.20     17.73 o 
   6   4   9      254.29      264.15     10.81 o 
   8   4   9      218.52      196.64     10.21 o 
  10   4   9      100.77      104.88     12.16 o 
 -23   5   9       16.27       37.65     14.26 o 
 -21   5   9       42.92       62.66     12.16 o 
 -19   5   9       29.98       34.80     10.57 o 
 -17   5   9       89.77      119.99      9.87 o 
 -15   5   9      243.26      306.37     12.46 o 
 -13   5   9      107.41      157.97      7.27 o 
 -11   5   9      301.94      258.93      8.07 o 
  -9   5   9      595.33      556.98     11.15 o 
  -7   5   9      652.45      656.60     11.25 o 
  -5   5   9      329.73      372.36      6.78 o 
  -3   5   9       14.72        8.04      2.88 o 
  -1   5   9        2.20        0.85      2.07 o 
   1   5   9      159.69      181.33      6.24 o 
   3   5   9       80.22       77.44      4.08 o 
   5   5   9       97.42       94.51      9.21 o 
   7   5   9       33.84       36.57      9.02 o 
   9   5   9       37.83       22.86     14.61 o 
 -22   6   9      119.76      120.11     14.69 o 
 -20   6   9      156.49      151.13     16.04 o 
 -18   6   9      109.27      124.15     11.84 o 
 -16   6   9      122.80      110.65     10.61 o 
 -14   6   9      739.57      685.97     17.16 o 
 -12   6   9      685.86      654.70     12.35 o 
 -10   6   9      594.27      569.57     12.23 o 
  -8   6   9      522.21      537.54     12.77 o 
  -6   6   9      101.97       94.78      5.76 o 
  -4   6   9      235.43      225.07      5.66 o 
  -2   6   9     1184.64     1113.94     11.10 o 
   0   6   9      157.81      179.73      5.27 o 
   2   6   9      167.63      158.07      6.31 o 
   4   6   9       34.66       28.81      5.26 o 
   6   6   9       41.69       46.69      9.64 o 
   8   6   9       64.99       68.48     12.08 o 
 -21   7   9       80.05       99.33     16.86 o 
 -19   7   9       83.23       83.58     12.77 o 
 -17   7   9        2.01       -2.53      8.35 o 
 -15   7   9      739.43      733.38     20.51 o 
 -13   7   9      306.33      301.64     10.76 o 
 -11   7   9      232.92      261.43      9.72 o 
  -9   7   9      794.66      749.09     14.02 o 
  -7   7   9      530.45      548.39     13.22 o 
  -5   7   9      314.40      311.73     10.04 o 
  -3   7   9      720.61      742.72     12.43 o 
  -1   7   9     1281.78     1199.80     11.79 o 
   1   7   9      642.03      643.27      9.80 o 
   3   7   9      441.89      452.52     10.77 o 
   5   7   9      206.64      210.24      9.59 o 
   7   7   9      275.66      298.88     28.21 o 
 -20   8   9        2.31      -10.77     10.77 o 
 -18   8   9       47.59       41.29     11.89 o 
 -16   8   9      168.13      178.03     17.26 o 
 -14   8   9        0.08        5.07      7.01 o 
 -12   8   9        7.41       19.67      6.99 o 
 -10   8   9       29.58       47.20      7.82 o 
  -8   8   9       28.20       39.77      5.83 o 
  -6   8   9        6.13        8.50      5.89 o 
  -4   8   9        6.65        1.17      4.69 o 
  -2   8   9       65.24       84.64      6.02 o 
   0   8   9       73.70       72.64      4.13 o 
   2   8   9        7.90       11.94      3.77 o 
   4   8   9        0.46        9.59      6.52 o 
   6   8   9        0.61        6.01      7.86 o 
 -19   9   9      244.61      229.33     18.13 o 
 -17   9   9       12.50       27.93     10.30 o 
 -15   9   9      223.63      217.88     17.08 o 
 -13   9   9      128.48      122.00     11.69 o 
 -11   9   9      222.49      223.93     11.26 o 
  -9   9   9       85.00       89.18     13.84 o 
  -7   9   9      291.75      280.03     13.05 o 
  -5   9   9      275.92      266.37     15.78 o 
  -3   9   9      259.70      230.02      9.19 o 
  -1   9   9       60.37       67.37      5.10 o 
   1   9   9      132.89      128.48      6.99 o 
   3   9   9      192.24      181.16     15.38 o 
   5   9   9       79.55       68.33     18.00 o 
 -18  10   9      106.91      132.71     15.80 o 
 -16  10   9      127.92      135.71     13.54 o 
 -14  10   9      198.58      215.53     14.60 o 
 -12  10   9      160.71      139.25     10.66 o 
 -10  10   9      152.63      165.15     14.49 o 
  -8  10   9      201.37      209.92     11.09 o 
  -6  10   9      224.59      218.47     12.12 o 
  -4  10   9      249.62      261.69     14.81 o 
  -2  10   9       28.58       28.05      5.44 o 
   0  10   9       71.75       80.83      5.90 o 
   2  10   9      129.34      172.57     16.44 o 
   4  10   9       64.43       75.79     12.60 o 
 -15  11   9        7.65        9.87     10.31 o 
 -13  11   9        0.21        7.16     10.76 o 
 -11  11   9        4.22        8.13      8.80 o 
  -9  11   9        1.73       -7.44      7.44 o 
  -7  11   9        6.23        6.01     10.64 o 
  -5  11   9        4.95        0.52      8.17 o 
  -3  11   9       18.03       25.04      6.56 o 
  -1  11   9        0.94       -2.46      6.68 o 
   1  11   9       10.46       12.61      8.14 o 
 -12  12   9       61.61       50.96     28.06 o 
 -10  12   9      141.28      149.55     43.62 o 
  -8  12   9       53.07       51.05     17.06 o 
  -6  12   9       49.47       52.46     12.33 o 
  -4  12   9      150.48      131.03     19.41 o 
  -2  12   9       88.94       88.99     14.66 o 
 -24   0  10      217.34      245.16     19.96 o 
 -22   0  10      118.02      122.52     15.23 o 
 -20   0  10      633.01      664.96     26.13 o 
 -18   0  10      123.59      120.60     12.10 o 
 -16   0  10     2752.58     2688.39     40.10 o 
 -14   0  10      913.67      959.91     22.45 o 
 -12   0  10      950.41      946.79     28.58 o 
 -10   0  10      890.19      788.48     15.91 o 
  -8   0  10     1473.53     1184.48     15.36 o 
  -6   0  10     1220.01     1201.91     16.04 o 
  -4   0  10      876.82      909.20     10.45 o 
  -2   0  10     1036.09     1005.13     11.63 o 
   0   0  10      651.87      654.03     14.45 o 
   2   0  10      540.37      552.12     10.86 o 
   4   0  10       19.22       19.89      7.04 o 
   6   0  10      169.01      144.92     12.47 o 
   8   0  10      318.82      354.29     20.49 o 
  10   0  10      231.85      218.57     35.06 o 
 -25   1  10       23.79       21.45     14.23 o 
 -23   1  10        3.16        1.39      9.25 o 
 -21   1  10        7.02       10.45      8.72 o 
 -19   1  10        4.56       -7.84      7.84 o 
 -17   1  10        4.04       -5.04      5.04 o 
 -15   1  10      127.13      133.06      7.95 o 
 -13   1  10      117.58      137.96      6.56 o 
 -11   1  10       78.39       99.14      5.61 o 
  -9   1  10       17.88       10.44      3.35 o 
  -7   1  10       81.66       72.32      3.60 o 
  -5   1  10      102.00      127.31      3.80 o 
  -3   1  10       92.82      112.81      4.08 o 
  -1   1  10      167.33      180.93      4.13 o 
   1   1  10      129.21      142.06      4.50 o 
   3   1  10        1.02        3.97      3.63 o 
   5   1  10       10.24        9.52      3.55 o 
   7   1  10      172.87      175.40     12.59 o 
   9   1  10       50.30       66.91     15.55 o 
 -24   2  10      112.69      119.40     28.37 o 
 -22   2  10       18.09        5.14     10.38 o 
 -20   2  10       97.81      114.02     12.63 o 
 -18   2  10       45.08       57.83      8.52 o 
 -16   2  10      449.53      475.10     14.31 o 
 -14   2  10      163.59      177.91      9.67 o 
 -12   2  10        4.24        0.68      4.74 o 
 -10   2  10     2197.29     2320.45     24.05 o 
  -8   2  10      433.68      481.20      6.85 o 
  -6   2  10      619.97      611.81      6.89 o 
  -4   2  10      394.84      370.89      6.20 o 
  -2   2  10      352.76      334.25      4.90 o 
   0   2  10      382.66      385.24      7.17 o 
   2   2  10      416.78      401.64      8.47 o 
   4   2  10      793.56      825.48     12.25 o 
   6   2  10        3.17        4.39      5.23 o 
   8   2  10      145.95      146.70     14.75 o 
 -23   3  10       51.41       35.39     12.20 o 
 -21   3  10       77.97       86.16     12.70 o 
 -19   3  10      165.02      193.87     14.58 o 
 -17   3  10      156.14      157.57     10.73 o 
 -15   3  10      471.21      454.67     13.38 o 
 -13   3  10      372.81      358.71     10.07 o 
 -11   3  10        5.84       10.28      4.34 o 
  -9   3  10     2307.12     2304.00     19.93 o 
  -7   3  10      911.77      889.22     10.95 o 
  -5   3  10      670.13      638.32      7.22 o 
  -3   3  10      306.56      308.11      5.87 o 
  -1   3  10      625.71      602.95      6.80 o 
   1   3  10      927.95      964.85     14.08 o 
   3   3  10      867.89      904.74     16.39 o 
   5   3  10       56.46       83.94      7.06 o 
   7   3  10      300.21      327.37     12.93 o 
   9   3  10      144.35      153.30     16.92 o 
 -24   4  10        3.66        4.56     11.50 o 
 -22   4  10        3.49       -5.50     10.72 o 
 -20   4  10        0.06       -7.61      9.12 o 
 -18   4  10        4.73        2.79      8.11 o 
 -16   4  10        0.65        1.99      6.75 o 
 -14   4  10        0.24        2.44      5.05 o 
 -12   4  10        0.09        3.49      4.61 o 
 -10   4  10      399.01      360.54     10.35 o 
  -8   4  10      105.43      104.71      5.15 o 
  -6   4  10        3.63        5.65      2.98 o 
  -4   4  10      352.89      315.93      5.34 o 
  -2   4  10      431.21      371.83      6.33 o 
   0   4  10        0.14       -3.12      3.12 o 
   2   4  10        5.71       -3.74      6.28 o 
   4   4  10      193.47      183.63     14.36 o 
   6   4  10        3.65       -2.37      6.16 o 
   8   4  10        2.97        1.96     13.40 o 
 -23   5  10       71.45       96.04     14.64 o 
 -21   5  10      116.01      136.09     14.46 o 
 -19   5  10      172.00      163.14     14.38 o 
 -17   5  10      222.45      227.31     13.24 o 
 -15   5  10      446.92      465.47     19.71 o 
 -13   5  10      639.53      661.73     15.67 o 
 -11   5  10      332.76      334.21     12.60 o 
  -9   5  10     1324.42     1281.42     17.44 o 
  -7   5  10      340.91      359.94      9.02 o 
  -5   5  10      227.37      235.00      6.12 o 
  -3   5  10     1363.61     1245.98     11.24 o 
  -1   5  10      184.35      179.17      5.00 o 
   1   5  10      303.90      315.81      8.57 o 
   3   5  10      302.34      315.47     12.04 o 
   5   5  10      101.36      100.34      9.81 o 
   7   5  10      107.17      118.84     14.89 o 
 -22   6  10       64.80       54.89     12.88 o 
 -20   6  10       33.01       36.24     11.91 o 
 -18   6  10       67.84       70.91     10.79 o 
 -16   6  10      208.99      215.97     13.49 o 
 -14   6  10      121.46      144.77     11.84 o 
 -12   6  10      122.35      127.61      7.57 o 
 -10   6  10      323.94      365.05     11.82 o 
  -8   6  10      348.27      374.01     11.63 o 
  -6   6  10       89.76      102.13      6.10 o 
  -4   6  10      114.64      124.31      5.23 o 
  -2   6  10      177.13      156.84      4.77 o 
   0   6  10      264.44      283.88      9.62 o 
   2   6  10      109.24      120.79      5.72 o 
   4   6  10      111.40       92.16     10.96 o 
   6   6  10       24.55       30.44     11.31 o 
 -21   7  10       16.07        3.05     13.45 o 
 -19   7  10       92.62       80.72     13.52 o 
 -17   7  10        6.34       12.82     11.15 o 
 -15   7  10       72.61       63.45     10.23 o 
 -13   7  10       45.89       52.84      7.19 o 
 -11   7  10        3.77        0.45      6.37 o 
  -9   7  10       43.61       32.28      7.09 o 
  -7   7  10       32.66       26.20      6.49 o 
  -5   7  10        5.73        1.38      4.56 o 
  -3   7  10        8.58        8.97      3.82 o 
  -1   7  10       82.79       68.99      4.82 o 
   1   7  10        2.63        6.37      5.44 o 
   3   7  10        8.99       15.69      6.15 o 
   5   7  10        0.13        5.93     11.71 o 
 -20   8  10      129.65      108.38     14.83 o 
 -18   8  10       46.74       63.86     11.56 o 
 -16   8  10      325.35      324.43     16.48 o 
 -14   8  10      170.60      186.27     12.21 o 
 -12   8  10      226.75      229.93     13.63 o 
 -10   8  10       36.71       48.55      7.24 o 
  -8   8  10      478.85      481.35     14.58 o 
  -6   8  10      325.88      348.32     12.44 o 
  -4   8  10      325.61      368.39      9.99 o 
  -2   8  10      228.09      228.65      6.88 o 
   0   8  10      171.25      185.90      7.64 o 
   2   8  10      214.43      259.21     12.05 o 
   4   8  10       75.64       86.19     10.34 o 
 -19   9  10       13.25       14.95     12.54 o 
 -17   9  10      215.53      269.41     16.32 o 
 -15   9  10      204.05      218.45     19.97 o 
 -13   9  10       57.27       51.49     10.51 o 
 -11   9  10       50.75       46.80      8.53 o 
  -9   9  10      280.71      300.72     27.79 o 
  -7   9  10      171.05      193.13     11.74 o 
  -5   9  10      165.57      175.11     10.16 o 
  -3   9  10      135.47      140.46      9.99 o 
  -1   9  10       58.74       51.84      4.90 o 
   1   9  10       87.04       98.28     10.73 o 
   3   9  10       37.18       42.36     11.55 o 
 -16  10  10        8.19        6.18     11.75 o 
 -14  10  10       85.12       83.65     15.50 o 
 -12  10  10       98.52       86.01     10.65 o 
 -10  10  10       72.23       77.46     11.58 o 
  -8  10  10       40.08       40.00     10.31 o 
  -6  10  10       70.41       63.64      8.65 o 
  -4  10  10       72.58       59.19      8.86 o 
  -2  10  10       53.73       59.49      8.59 o 
   0  10  10       50.79       35.21     11.79 o 
   2  10  10       34.54       30.71     11.72 o 
 -13  11  10       82.45       90.53     14.00 o 
 -11  11  10       99.54      122.26     14.44 o 
  -9  11  10      131.20      140.14     19.14 o 
  -7  11  10       56.55       50.47     10.87 o 
  -5  11  10       93.02      100.66     22.33 o 
  -3  11  10       42.30       77.34     12.34 o 
  -1  11  10       37.58       58.67     11.72 o 
  -8  12  10        0.37       -2.53     15.19 o 
  -6  12  10        4.74        2.41     19.61 o 
 -23   1  11       18.55       13.80     20.59 o 
 -21   1  11       61.20       48.44     13.48 o 
 -19   1  11        6.96       27.55     11.94 o 
 -17   1  11      202.56      186.57     10.61 o 
 -15   1  11      111.05      110.00      7.88 o 
 -13   1  11        2.77       15.55      4.67 o 
 -11   1  11      143.53      159.67      6.70 o 
  -9   1  11     1017.57      947.00     12.41 o 
  -7   1  11       30.40       27.28      3.62 o 
  -5   1  11        5.95       12.14      3.15 o 
  -3   1  11       39.68       42.18      3.63 o 
  -1   1  11       47.35       57.44      3.69 o 
   1   1  11       72.37       87.62      5.14 o 
   3   1  11       34.63       53.70      4.67 o 
   5   1  11       46.05       59.74      7.67 o 
   7   1  11       88.22      120.06     13.88 o 
 -24   2  11        5.86       11.73     11.81 o 
 -22   2  11      106.14       80.49     13.29 o 
 -20   2  11      114.60      102.51     14.77 o 
 -18   2  11      170.51      176.47     21.55 o 
 -16   2  11      735.80      767.21     20.58 o 
 -14   2  11      327.49      360.16     11.23 o 
 -12   2  11      150.24      163.28      7.70 o 
 -10   2  11      755.08      803.81     12.50 o 
  -8   2  11     1809.59     1834.45     20.76 o 
  -6   2  11      905.90      952.97     11.74 o 
  -4   2  11      341.51      369.93      7.27 o 
  -2   2  11      716.47      701.05      9.64 o 
   0   2  11      535.70      558.23      8.32 o 
   2   2  11      290.33      305.09      8.84 o 
   4   2  11       57.87       57.91      5.82 o 
   6   2  11      223.58      238.29     22.59 o 
 -23   3  11       56.06       52.05     14.01 o 
 -21   3  11       28.82       -1.08     10.57 o 
 -19   3  11       63.78       78.34     12.09 o 
 -17   3  11       56.25       45.77     10.54 o 
 -15   3  11      265.95      251.68     13.99 o 
 -13   3  11      155.42      130.10      9.06 o 
 -11   3  11      849.82      844.50     14.01 o 
  -9   3  11      244.88      203.37      6.96 o 
  -7   3  11       41.93       27.33      3.74 o 
  -5   3  11      249.81      231.59      6.27 o 
  -3   3  11      670.00      615.74      7.92 o 
  -1   3  11       85.20       76.24      4.03 o 
   1   3  11      117.71      106.20      6.80 o 
   3   3  11      287.89      284.75      9.66 o 
   5   3  11        0.58       -1.04      6.79 o 
   7   3  11       13.70       19.18     17.38 o 
 -22   4  11       84.12       95.04     14.27 o 
 -20   4  11       68.22       61.02     12.29 o 
 -18   4  11      100.26      124.66     13.34 o 
 -16   4  11      333.68      338.26     16.75 o 
 -14   4  11      305.00      299.35     11.41 o 
 -12   4  11      563.61      604.70     15.06 o 
 -10   4  11      746.26      739.91     16.11 o 
  -8   4  11      338.82      346.79     11.28 o 
  -6   4  11      251.05      249.36      6.49 o 
  -4   4  11      417.65      458.85      9.70 o 
  -2   4  11      517.72      464.71      7.77 o 
   0   4  11      312.33      334.99     16.01 o 
   2   4  11      431.07      432.46     32.03 o 
   4   4  11       39.46       46.40      8.13 o 
   6   4  11       23.11       53.27     15.40 o 
 -23   5  11        1.82        0.05     11.97 o 
 -21   5  11       33.01       48.12     12.62 o 
 -19   5  11       46.08       49.22     10.49 o 
 -17   5  11       34.87       40.67     11.05 o 
 -15   5  11      136.10      114.72     13.33 o 
 -13   5  11      114.35      120.58     12.99 o 
 -11   5  11      256.37      241.36     12.31 o 
  -9   5  11       94.57       84.22      6.93 o 
  -7   5  11       72.58       74.37      5.61 o 
  -5   5  11       45.16       47.87      4.26 o 
  -3   5  11       36.73       38.26      4.33 o 
  -1   5  11      375.55      349.07      8.69 o 
   1   5  11      136.92      135.70      8.02 o 
   3   5  11       72.34       59.46     11.10 o 
   5   5  11        1.80        7.32     10.89 o 
 -22   6  11       84.41       97.95     14.91 o 
 -20   6  11       86.39       70.04     13.60 o 
 -18   6  11      102.49       78.98     12.94 o 
 -16   6  11      118.74      141.58     20.31 o 
 -14   6  11       47.17       52.03      7.40 o 
 -12   6  11       53.51       48.71      9.91 o 
 -10   6  11        9.75       14.62      6.76 o 
  -8   6  11      194.82      187.02      8.76 o 
  -6   6  11       54.73       61.75      6.27 o 
  -4   6  11      163.48      133.11      6.81 o 
  -2   6  11        2.92        5.07      3.67 o 
   0   6  11        7.23        8.84      4.75 o 
   2   6  11       40.60       42.00     10.30 o 
   4   6  11       84.82       52.92     12.21 o 
 -21   7  11       79.36       98.11     15.15 o 
 -19   7  11      213.28      249.20     17.86 o 
 -17   7  11      254.35      283.97     17.64 o 
 -15   7  11      268.19      282.73     13.41 o 
 -13   7  11      182.65      200.30     13.32 o 
 -11   7  11      237.89      262.17     13.61 o 
  -9   7  11      713.44      715.55     17.46 o 
  -7   7  11      473.10      469.59     12.66 o 
  -5   7  11      571.18      546.80     11.54 o 
  -3   7  11      249.85      199.58      7.62 o 
  -1   7  11      149.53      142.56      8.99 o 
   1   7  11      285.66      276.81     12.70 o 
   3   7  11      186.59      164.71     20.39 o 
 -18   8  11       79.94       86.01     14.70 o 
 -16   8  11        7.43        5.57      8.28 o 
 -14   8  11        5.20        7.29      8.84 o 
 -12   8  11       27.56       10.80      9.91 o 
 -10   8  11       60.50       68.38     10.11 o 
  -8   8  11        5.08        0.88      6.45 o 
  -6   8  11        3.08        2.29      6.45 o 
  -4   8  11        4.60        1.88      4.65 o 
  -2   8  11       11.91        4.16      3.19 o 
   0   8  11       10.27       11.04      8.12 o 
   2   8  11        3.31      -10.65     14.07 o 
 -17   9  11        9.61       11.78     12.07 o 
 -15   9  11      126.97      120.40     16.85 o 
 -13   9  11       70.75       64.30     10.26 o 
 -11   9  11       35.53       57.91     11.80 o 
  -9   9  11       82.75       72.75      9.12 o 
  -7   9  11       54.11       61.53      8.70 o 
  -5   9  11       80.90       89.52      8.87 o 
  -3   9  11      106.82      109.77      8.68 o 
  -1   9  11       55.38       49.82     11.02 o 
   1   9  11       44.97       44.55     11.73 o 
 -16  10  11       62.35       72.72     27.07 o 
 -14  10  11       17.90       28.29     12.03 o 
 -12  10  11        5.48       11.09     11.19 o 
 -10  10  11       45.05       77.37     12.71 o 
  -8  10  11       33.47       45.61      9.72 o 
  -6  10  11        7.34        7.07      7.62 o 
  -4  10  11       23.51       29.53     13.18 o 
  -2  10  11       30.56       52.11     14.19 o 
 -11  11  11       16.93       16.51     11.43 o 
  -9  11  11        0.75       -6.74     11.77 o 
  -7  11  11        7.78       -3.88     11.77 o 
  -5  11  11       12.50       18.20     11.08 o 
 -24   0  12       83.07       78.94     28.73 o 
 -22   0  12      107.43      133.71     28.63 o 
 -20   0  12      157.22      135.27     27.28 o 
 -18   0  12      119.20      116.23     13.74 o 
 -16   0  12      397.33      342.94     16.13 o 
 -14   0  12      144.44      139.20     16.54 o 
 -12   0  12      117.70       95.87      8.89 o 
 -10   0  12     2364.33     2493.88     30.34 o 
  -8   0  12      178.63      159.35      8.39 o 
  -6   0  12       79.97       82.96      5.28 o 
  -4   0  12       61.12       64.79      7.62 o 
  -2   0  12      345.43      321.60     10.63 o 
   0   0  12      161.01      151.97      8.52 o 
   2   0  12       96.55       73.28      9.88 o 
   4   0  12      205.91      204.63     17.21 o 
   6   0  12       84.48       67.02     22.20 o 
 -23   1  12        1.79        7.37     16.49 o 
 -21   1  12        3.42       19.57     12.83 o 
 -19   1  12        1.74        3.90      9.93 o 
 -17   1  12       42.39       35.46      9.18 o 
 -15   1  12        0.37        3.78      6.99 o 
 -13   1  12        0.87       -4.76      4.83 o 
 -11   1  12       46.18       94.03      5.45 o 
  -9   1  12      501.98      565.97      9.25 o 
  -7   1  12       59.16       70.98      4.39 o 
  -5   1  12        4.63        3.92      4.20 o 
  -3   1  12       44.27       61.34      5.10 o 
  -1   1  12       82.54       85.05      5.01 o 
   1   1  12       25.76       43.55      5.26 o 
   3   1  12       49.03       56.50      6.62 o 
   5   1  12       38.61       28.84      8.77 o 
 -22   2  12       20.35       29.34     16.16 o 
 -20   2  12       94.34       62.04     14.80 o 
 -18   2  12       17.73       22.22     10.20 o 
 -16   2  12      424.45      455.90     16.68 o 
 -14   2  12      204.31      204.45     10.85 o 
 -12   2  12       73.36       57.32      6.98 o 
 -10   2  12      406.22      388.02     10.88 o 
  -8   2  12      115.51      110.92      5.11 o 
  -6   2  12       95.27      112.87      5.38 o 
  -4   2  12      366.53      357.09      8.30 o 
  -2   2  12      241.66      211.92      6.59 o 
   0   2  12       98.48      119.56      6.89 o 
   2   2  12       91.55       82.77      8.02 o 
   4   2  12        8.56       16.12      8.07 o 
 -23   3  12       16.55       13.89     18.36 o 
 -21   3  12       85.30       96.23     16.17 o 
 -19   3  12       80.19       59.32     15.15 o 
 -17   3  12      415.21      449.30     17.38 o 
 -15   3  12      281.47      299.70     11.99 o 
 -13   3  12      402.48      450.40     14.34 o 
 -11   3  12      391.75      343.10     11.06 o 
  -9   3  12      773.93      747.01     13.03 o 
  -7   3  12      401.07      424.56      7.54 o 
  -5   3  12      286.30      318.82      7.61 o 
  -3   3  12      754.22      732.53     11.67 o 
  -1   3  12      368.25      404.65     11.73 o 
   1   3  12      248.75      250.24      9.76 o 
   3   3  12       65.12       71.13     10.37 o 
   5   3  12       48.04       37.39     23.44 o 
 -22   4  12        0.03       -7.32     12.59 o 
 -20   4  12       26.72       23.21     14.58 o 
 -18   4  12        3.16        1.71      9.82 o 
 -16   4  12       17.59        4.10      6.82 o 
 -14   4  12       27.40       14.44      6.93 o 
 -12   4  12       26.67       12.93      5.16 o 
 -10   4  12       26.26       19.39      5.06 o 
  -8   4  12       64.42       37.00      4.96 o 
  -6   4  12       38.08       13.36      4.83 o 
  -4   4  12       58.99       39.20      4.53 o 
  -2   4  12        7.64        5.24      3.79 o 
   0   4  12        1.25       10.43      7.14 o 
   2   4  12        9.23        7.60      7.03 o 
   4   4  12        9.82       24.84     17.38 o 
 -21   5  12       93.27      130.13     17.73 o 
 -19   5  12      164.20      177.61     15.45 o 
 -17   5  12      100.74       90.09     12.85 o 
 -15   5  12      130.99      123.49     10.03 o 
 -13   5  12      163.92      163.29     14.69 o 
 -11   5  12      138.05      131.69     10.92 o 
  -9   5  12      162.29      144.70      8.28 o 
  -7   5  12      186.67      183.42      7.28 o 
  -5   5  12      180.95      184.19      8.28 o 
  -3   5  12       70.74       72.48      4.93 o 
  -1   5  12       66.65       68.57      7.58 o 
   1   5  12      148.65      159.97     11.17 o 
   3   5  12      104.33      104.20     14.68 o 
 -20   6  12       58.25       68.16     21.20 o 
 -18   6  12      110.75      156.86     19.11 o 
 -16   6  12       60.86       67.82      9.32 o 
 -14   6  12       21.29       22.80      6.95 o 
 -12   6  12       80.75       84.82     10.25 o 
 -10   6  12       73.26       82.36      9.00 o 
  -8   6  12       70.67       67.17      6.97 o 
  -6   6  12       92.01       91.89      6.06 o 
  -4   6  12       45.65       47.23      6.30 o 
  -2   6  12       29.24       42.04      6.79 o 
   0   6  12      136.18      149.73     13.15 o 
   2   6  12      108.96      130.85     14.27 o 
 -19   7  12        8.92       33.43     12.83 o 
 -17   7  12       23.60       13.53     10.15 o 
 -15   7  12        0.23       -4.42     11.11 o 
 -13   7  12        0.57       -1.22      9.42 o 
 -11   7  12        8.33       -2.74      8.09 o 
  -9   7  12       12.90       12.71      7.02 o 
  -7   7  12        3.15        5.61      5.83 o 
  -5   7  12        0.29       -0.29      4.08 o 
  -3   7  12        4.67        7.02      4.62 o 
  -1   7  12        7.07       -6.53      9.36 o 
   1   7  12        0.17        3.79      9.51 o 
 -18   8  12       15.17       17.55     12.67 o 
 -16   8  12       43.33       44.79     14.64 o 
 -14   8  12       80.35       80.88     19.75 o 
 -12   8  12       54.23       69.46     12.23 o 
 -10   8  12      208.20      233.48     12.42 o 
  -8   8  12       70.96       68.77      8.68 o 
  -6   8  12      101.03      101.68      7.94 o 
  -4   8  12      133.07      148.58     11.80 o 
  -2   8  12       24.40       19.57     11.74 o 
   0   8  12       68.50       60.67     14.64 o 
 -15   9  12        3.47       -5.36     10.90 o 
 -13   9  12        6.39       13.84     11.08 o 
 -11   9  12       24.64       38.15     11.85 o 
  -9   9  12       65.71       53.36      9.16 o 
  -7   9  12        0.39       -5.30      7.29 o 
  -5   9  12       13.88        4.63      9.88 o 
  -3   9  12        0.29        4.13     10.71 o 
 -12  10  12       30.90       49.29     13.32 o 
 -10  10  12       15.38       24.17     11.92 o 
  -8  10  12       51.50       43.47     12.36 o 
  -6  10  12       21.92       13.91      9.95 o 
 -23   1  13       27.23       42.81     18.95 o 
 -21   1  13        5.05       18.48     16.05 o 
 -19   1  13       10.56       21.56     14.07 o 
 -17   1  13       65.19       90.41     12.18 o 
 -15   1  13       26.78       39.07      9.73 o 
 -13   1  13        5.45       11.09      5.53 o 
 -11   1  13      124.61      147.71      8.11 o 
  -9   1  13      338.33      351.21     10.26 o 
  -7   1  13        9.09       15.37      4.46 o 
  -5   1  13       44.35       60.92      6.13 o 
  -3   1  13      409.45      399.42      9.74 o 
  -1   1  13      110.93      124.97      6.00 o 
   1   1  13      122.95      126.12      8.86 o 
   3   1  13       88.61       83.81     13.07 o 
 -22   2  13       91.95      118.71     25.49 o 
 -20   2  13       71.61       79.91     15.52 o 
 -18   2  13      226.29      235.58     14.21 o 
 -16   2  13      208.12      246.24     14.84 o 
 -14   2  13      132.68      146.72     15.66 o 
 -12   2  13      246.97      273.17     11.31 o 
 -10   2  13      808.94      778.19     11.23 o 
  -8   2  13       45.89       45.85      7.00 o 
  -6   2  13       61.70       67.62      5.51 o 
  -4   2  13      141.73      140.31      7.46 o 
  -2   2  13      165.51      152.98      6.54 o 
   0   2  13       30.62       17.48      8.03 o 
   2   2  13       36.33       29.23     10.08 o 
 -21   3  13       64.36       59.33     15.91 o 
 -19   3  13       34.11       18.04     13.51 o 
 -17   3  13      100.56       95.43     12.49 o 
 -15   3  13       88.24       68.96      8.81 o 
 -13   3  13      127.04       98.56      6.50 o 
 -11   3  13       23.13       17.95      5.49 o 
  -9   3  13      269.85      247.42      9.94 o 
  -7   3  13       41.41       31.59      6.43 o 
  -5   3  13       63.74       59.79      4.54 o 
  -3   3  13        7.88        4.44      4.79 o 
  -1   3  13        7.45       12.85      6.59 o 
   1   3  13       12.13       15.59      9.41 o 
 -20   4  13       92.54      114.98     17.01 o 
 -18   4  13       79.28      101.90     13.78 o 
 -16   4  13      161.61      137.15     10.78 o 
 -14   4  13       47.23       55.61      7.74 o 
 -12   4  13       37.40       47.56      7.76 o 
 -10   4  13      193.76      222.53     10.29 o 
  -8   4  13      111.57      113.62      7.53 o 
  -6   4  13      138.04      133.67      8.99 o 
  -4   4  13       81.48       76.01      4.97 o 
  -2   4  13       52.86       53.12      9.09 o 
   0   4  13       60.40       70.28     10.57 o 
   2   4  13       16.48       25.52     23.18 o 
 -21   5  13       18.64       21.31     14.66 o 
 -19   5  13      103.59      145.14     15.68 o 
 -17   5  13       68.32       75.42     10.55 o 
 -15   5  13        6.95       12.57      7.04 o 
 -13   5  13       10.28        3.48      8.46 o 
 -11   5  13       55.02       69.16      8.40 o 
  -9   5  13       71.29       73.18      6.30 o 
  -7   5  13       53.71       52.86      4.64 o 
  -5   5  13       70.14       65.65      7.98 o 
  -3   5  13       45.81       38.48      5.48 o 
  -1   5  13       53.73       72.12      9.94 o 
   1   5  13       39.54       51.11     10.55 o 
 -20   6  13       16.67       14.13     16.22 o 
 -18   6  13       26.83       20.39      9.26 o 
 -16   6  13       34.36       16.61      8.49 o 
 -14   6  13        7.99       -0.11     10.62 o 
 -12   6  13       42.22       35.41      9.76 o 
 -10   6  13        9.65       11.69      6.32 o 
  -8   6  13        3.31       12.47      5.08 o 
  -6   6  13       36.53       27.25      6.44 o 
  -4   6  13       19.92       12.07      6.93 o 
  -2   6  13       22.87       18.91     10.42 o 
   0   6  13       34.51       36.03     10.68 o 
 -17   7  13       26.86       22.19     13.71 o 
 -15   7  13      102.43      116.99     14.40 o 
 -13   7  13       97.09       87.63     11.67 o 
 -11   7  13      147.57      179.81     13.23 o 
  -9   7  13       71.19       57.20      7.96 o 
  -7   7  13       47.35       54.55      6.11 o 
  -5   7  13       63.75       59.21      7.71 o 
  -3   7  13       23.96        9.40     10.44 o 
 -16   8  13        3.41        6.01     11.53 o 
 -14   8  13        1.81       -7.62     10.69 o 
 -12   8  13        0.11        6.19     10.57 o 
 -10   8  13        5.46        5.56      8.04 o 
  -8   8  13        0.02        2.89      7.24 o 
  -6   8  13        0.17       -7.24      9.61 o 
  -4   8  13        7.20       15.22     14.26 o 
 -11   9  13       69.99       94.50     13.88 o 
  -9   9  13       81.17       46.03     11.14 o 
  -7   9  13       27.98       25.37     10.20 o 
 -20   0  14       31.88       70.33     29.05 o 
 -18   0  14       24.25       38.53     13.53 o 
 -16   0  14       64.62       80.68     10.66 o 
 -14   0  14       35.35       39.42      7.84 o 
 -12   0  14       88.60       71.27     11.15 o 
 -10   0  14      125.89      133.69      9.83 o 
  -8   0  14       10.03        9.32      8.28 o 
  -6   0  14        7.23       13.86      8.64 o 
  -4   0  14      283.94      246.23     18.13 o 
  -2   0  14       86.58       64.68     13.02 o 
   0   0  14       43.13       47.88     14.48 o 
 -21   1  14        8.40       -3.81     22.15 o 
 -19   1  14       42.45       46.95     12.66 o 
 -17   1  14       52.60       76.62     11.25 o 
 -15   1  14       46.80       62.65      7.07 o 
 -13   1  14       77.07       78.20      5.75 o 
 -11   1  14      183.70      181.26     10.37 o 
  -9   1  14        1.70        3.20      3.88 o 
  -7   1  14       18.03       25.27      5.57 o 
  -5   1  14       61.63       76.39      9.57 o 
  -3   1  14      103.58       98.36      9.33 o 
  -1   1  14       11.85       15.77      7.38 o 
 -20   2  14       49.10       56.13     20.66 o 
 -18   2  14       10.28       -2.40     10.46 o 
 -16   2  14       43.73       35.63      8.35 o 
 -14   2  14       36.65       37.88      5.81 o 
 -12   2  14        2.01       -4.78      5.74 o 
 -10   2  14      229.42      255.78      9.32 o 
  -8   2  14       48.61       43.15      6.12 o 
  -6   2  14       19.41       17.21      5.92 o 
  -4   2  14       20.56       24.13      5.34 o 
  -2   2  14       34.64       43.99      9.70 o 
   0   2  14       17.74       20.83      9.64 o 
 -21   3  14      104.58      134.94     26.92 o 
 -19   3  14      177.96      211.66     20.74 o 
 -17   3  14      143.79      155.38     11.69 o 
 -15   3  14      102.57      118.10      9.45 o 
 -13   3  14       75.19       91.66      8.46 o 
 -11   3  14      478.83      544.00     13.92 o 
  -9   3  14      154.79      140.16     10.49 o 
  -7   3  14      103.18      121.89      8.96 o 
  -5   3  14      115.27      105.82      7.78 o 
  -3   3  14      111.11       90.38      9.08 o 
  -1   3  14       50.04       62.92     11.88 o 
 -20   4  14        0.70       -6.81     11.25 o 
 -18   4  14        8.87       13.33      9.61 o 
 -16   4  14       58.74       43.92     12.11 o 
 -14   4  14       29.01       12.29      8.96 o 
 -12   4  14        6.77       14.66      6.12 o 
 -10   4  14        0.44        2.65      4.76 o 
  -8   4  14       13.96        4.52      7.09 o 
  -6   4  14        0.62       10.17      6.22 o 
  -4   4  14        8.37        8.19      7.02 o 
  -2   4  14        0.06       -4.28      9.31 o 
 -19   5  14        0.47       25.90     14.31 o 
 -17   5  14       38.03       44.01     14.88 o 
 -15   5  14       35.74       40.85     10.86 o 
 -13   5  14       14.49        9.06      9.18 o 
 -11   5  14       44.80       46.53      8.07 o 
  -9   5  14       57.46       45.68      6.46 o 
  -7   5  14       37.90       53.21      8.67 o 
  -5   5  14       32.56       31.95      6.97 o 
  -3   5  14       46.68       39.33     11.51 o 
 -16   6  14        6.56       11.18     11.19 o 
 -14   6  14       22.02       36.35     11.52 o 
 -12   6  14       12.02       16.01      9.59 o 
 -10   6  14      117.95      123.89      8.89 o 
  -8   6  14       13.33       21.52      9.25 o 
  -6   6  14       38.71       40.90     12.15 o 
  -4   6  14       42.49       40.36     14.94 o 
 -15   7  14        6.96       10.96     11.67 o 
 -13   7  14        9.88        7.68     13.20 o 
 -11   7  14        8.62        2.74      9.53 o 
  -9   7  14        7.42        9.22      9.33 o 
  -7   7  14       19.26       18.87     10.37 o 
 -19   1  15       35.75       61.24     11.77 o 
 -17   1  15       49.71       39.40     11.05 o 
 -15   1  15       46.85       34.98      7.09 o 
 -13   1  15      118.21      133.06     10.48 o 
 -11   1  15      105.80      114.64      9.12 o 
  -9   1  15      105.33      107.10      6.76 o 
  -7   1  15       87.48       75.35      8.46 o 
  -5   1  15      127.44      118.83     16.23 o 
  -3   1  15      116.59      106.38     12.16 o 
 -18   2  15       29.56       15.25     11.89 o 
 -16   2  15       23.39       23.91      7.75 o 
 -14   2  15       16.76       17.16      8.79 o 
 -12   2  15       56.74       40.90      7.56 o 
 -10   2  15       10.47       13.56      7.16 o 
  -8   2  15        0.57        2.25      6.48 o 
  -6   2  15       24.17       26.22      7.65 o 
  -4   2  15       39.64       32.85     11.54 o 
 -17   3  15       17.12        4.80     11.74 o 
 -15   3  15        8.03        1.14      8.74 o 
 -13   3  15        0.13      -11.48     11.48 o 
 -11   3  15        9.32       27.78      9.72 o 
  -9   3  15       21.34       19.57      8.01 o 
  -7   3  15        0.85       -6.27      9.97 o 
  -5   3  15        6.81        2.69      9.10 o 
 -16   4  15       30.45       50.60     12.52 o 
 -14   4  15        6.77       10.31      7.70 o 
 -12   4  15       49.64       78.14     11.65 o 
 -10   4  15      124.83      112.03     10.22 o 
  -8   4  15        0.83        4.09      9.48 o 
  -6   4  15        8.62       24.00     11.42 o 
 -15   5  15        3.71       -4.75      9.94 o 
 -13   5  15        3.39       -2.35      9.69 o 
 -11   5  15      126.66      144.65     11.42 o 
  -9   5  15        0.27       -8.54      8.54 o 
  -7   5  15        4.60        1.09     10.82 o 
 -16   0  16       12.54       -4.49     12.86 o 
 -14   0  16       19.53        2.67     12.44 o 
 -12   0  16       16.54        1.40     11.67 o 
 -10   0  16       22.62       -0.52     12.03 o 
  -8   0  16       29.17       25.93     19.71 o 
 -15   1  16       15.25       19.94      8.74 o 
 -13   1  16        9.98        8.14      8.08 o 
 -11   1  16       15.32       11.64      8.67 o 
  -9   1  16       14.27       12.41     10.25 o 
 -14   2  16       10.76        0.92      8.28 o 
 -12   2  16       36.23       31.31      8.90 o 
 -10   2  16        5.72        7.96      8.43 o 
                                                 
